# Supplementary material for: Construction and validation of chemoresistance-associated tumor- infiltrating exhausted-like CD8+ T cell signature in breast cancer: cr-TILCD8TSig
Source: Front Immunol. 2023 Mar 6;14:1120886. doi: 10.3389/fimmu.2023.1120886 (PMC10025395; doi:10.3389/fimmu.2023.1120886)
Supplement: Supplementary file 5 [file Table_3.xlsx]

## Sheet: Sheet1
sample	days_to_drug_therapy_end	days_to_drug_therapy_start	drug_name	vital_status.diagnoses
TCGA-3C-AALI-01A	117	43	Poly E	alive
TCGA-3C-AALJ-01A	511	151	Herceptin	alive
TCGA-3C-AALK-01A	528	371	Trastuzumab	alive
TCGA-4H-AAAK-01A	98	27	5-Fluorouracil	alive
TCGA-5T-A9QA-01A	94		Cytoxan	alive
TCGA-A1-A0SH-01A	179	102	TC	alive
TCGA-A1-A0SN-01A	879	179	herceptin	alive
TCGA-A2-A04N-01A	107	42	Cytoxan	alive
TCGA-A2-A04P-01A	303	242	GEMZAR	dead
TCGA-A2-A04Q-01A	85	43	CYTOXAN	alive
TCGA-A2-A04R-01A	45	45	TAXOL	alive
TCGA-A2-A04T-01A	117	75	Cyclophosphamide	alive
TCGA-A2-A04U-01A	120	78	Cytoxan	alive
TCGA-A2-A04W-01A	352	198	Herceptin	alive
TCGA-A2-A04X-01A	490	352	TAMOXIFEN	alive
TCGA-A2-A0CL-01A	168	126	Gemcitabine	alive
TCGA-A2-A0CM-01A	601	391	Docetaxel	dead
TCGA-A2-A0CP-01A	2043	206	Anastrozole	alive
TCGA-A2-A0CQ-01A	628	492	AE-37	alive
TCGA-A2-A0CT-01A	138	75	Cytoxan	alive
TCGA-A2-A0CV-01A	106	64	Adriamycin	alive
TCGA-A2-A0CX-01A	367	162	Herceptin	alive
TCGA-A2-A0CY-01A	665	634	Anastrozole	alive
TCGA-A2-A0CZ-01A	148	106	Adriamycin	alive
TCGA-A2-A0D0-01A	125	62	Docetaxel	alive
TCGA-A2-A0D1-01A	79	79	Taxotere	alive
TCGA-A2-A0D2-01A	123	74	Cytoxan	alive
TCGA-A2-A0D3-01A	196	69	Herceptin	alive
TCGA-A2-A0D4-01A	99	57	Cytoxan	alive
TCGA-A2-A0EN-01A	1926	64	Tamoxifen	alive
TCGA-A2-A0EO-01A	361	244	E-75	alive
TCGA-A2-A0EP-01A	2461	1959	Arimidex	alive
TCGA-A2-A0EQ-01A	796	679	AE-37	alive
TCGA-A2-A0ER-01A	615	327	E-75	alive
TCGA-A2-A0EW-01A	1787	1696	Doxorubicin Liposome	dead
TCGA-A2-A0ST-01A	85	44	Cytoxan	alive
TCGA-A2-A0SW-01A	1365	479	Tamoxifen	dead
TCGA-A2-A0T0-01A	234	50	Cytoxan	alive
TCGA-A2-A0T1-01A	187	46	Taxotere	alive
TCGA-A2-A0T2-01A	225	105	Xeloda	dead
TCGA-A2-A0T3-01A	177	70	Adriamycin	alive
TCGA-A2-A0T5-01A	166		Cytoxan	alive
TCGA-A2-A0T6-01A	204	95	Adriamycin	alive
TCGA-A2-A0T7-01A	145	117	Adriamycin	alive
TCGA-A2-A0YH-01A	60	60	Adriamycin	alive
TCGA-A2-A0YJ-01A	150	46	Taxotere	alive
TCGA-A2-A0YK-01A	141	78	Cytoxan	alive
TCGA-A2-A0YT-01A	723	286	Arimidex	dead
TCGA-A2-A1FV-01A	133	70	Cyclophosphamide	alive
TCGA-A2-A1FX-01A	155	74	Taxotere	alive
TCGA-A2-A1G0-01A	177	52	Taxotere	alive
TCGA-A2-A1G4-01A	185	80	Cytoxan	alive
TCGA-A2-A1G6-01A	119	69	Adriamycin	alive
TCGA-A2-A25C-01A	475	325	Femara	alive
TCGA-A2-A25F-01A	212	64	Cytoxan	alive
TCGA-A2-A3KD-01A	190	127	Taxotere	alive
TCGA-A2-A3XS-01A	1022	986	Navelbine	dead
TCGA-A2-A3XT-01A	161	97	Docetaxel	alive
TCGA-A2-A3XU-01A	902	657	Xeloda	dead
TCGA-A2-A3XX-01A	185	143	Paclitaxel	dead
TCGA-A2-A3XY-01A	1058	816	Denosumab	dead
TCGA-A2-A3XZ-01A	423	97	Trastuzumab	alive
TCGA-A7-A0CE-01A	161	119	Taxol	alive
TCGA-A7-A0CE-11A	161	119	Taxol	alive
TCGA-A7-A0DA-01A	107	65	Cytoxan	alive
TCGA-A7-A13D-01A	155	71	Cytoxan	alive
TCGA-A7-A13D-01B	155	71	Cytoxan	alive
TCGA-A7-A13E-01A	589	211	Anastrozole	dead
TCGA-A7-A13E-01B	589	211	Anastrozole	dead
TCGA-A7-A13E-11A	589	211	Anastrozole	dead
TCGA-A7-A26E-01A	164	101	Cytoxan	alive
TCGA-A7-A26E-01B	164	101	Cytoxan	alive
TCGA-A7-A26F-01A	140	77	Cytoxan	alive
TCGA-A7-A26F-01B	140	77	Cytoxan	alive
TCGA-A7-A26G-01A	152	89	Cytoxan	alive
TCGA-A7-A26H-01A	296	44	Anastrozole	alive
TCGA-A7-A26I-01A	164	60	Cytoxan	alive
TCGA-A7-A26I-01B	164	60	Cytoxan	alive
TCGA-A7-A2KD-01A	435	57	Herceptin	alive
TCGA-A7-A4SD-01A	134	64	Cytoxan	alive
TCGA-A7-A4SD-11A	134	64	Cytoxan	alive
TCGA-A7-A4SE-01A	154	105	Taxol	alive
TCGA-A7-A4SE-11A	154	105	Taxol	alive
TCGA-A7-A5ZV-01A	193	151	Paclitaxel	alive
TCGA-A7-A6VV-01A	266	160	Taxotere	alive
TCGA-A7-A6VW-01A	134	84	Cyclophosphamide	alive
TCGA-A7-A6VY-01A	167	126	Paclitaxel	alive
TCGA-A8-A06R-01A	334	243	Tamoxifen	alive
TCGA-A8-A079-01A	183	30	Cyclophosphamide	alive
TCGA-A8-A07C-01A	123	92	Docetaxel	alive
TCGA-A8-A07I-01A	334	183	Trastuzumab	alive
TCGA-A8-A07U-01A	122		Docetaxel	alive
TCGA-A8-A082-01A	914	852	Exemestane	alive
TCGA-A8-A086-01A	92	0	Cyclophosphamide	alive
TCGA-A8-A08P-01A	578	213	Trastuzumab	alive
TCGA-A8-A091-01A	669	580	Pamidronate	alive
TCGA-A8-A09B-01A	242	153	Anastrozole	alive
TCGA-AC-A23C-01A	204	77	Chemo, NOS	alive
TCGA-AC-A2BK-01A	164	149	Avastin	alive
TCGA-AC-A2BK-11A	164	149	Avastin	alive
TCGA-AC-A2FB-01A	895	225	Arimidex	alive
TCGA-AC-A2FB-11A	895	225	Arimidex	alive
TCGA-AC-A2FK-01A	174	51	Taxotere	alive
TCGA-AC-A2FK-11A	174	51	Taxotere	alive
TCGA-AC-A2QH-01A	208	94	Aloxi	alive
TCGA-AC-A2QH-01B	208	94	Aloxi	alive
TCGA-AC-A2QI-01A	275	100	Methotrexate	alive
TCGA-AC-A2QJ-01A	418	349	Faslodex	dead
TCGA-AC-A2QJ-11A	418	349	Faslodex	dead
TCGA-AC-A3BB-01A	197	92	Taxotere	alive
TCGA-AC-A3YI-01A	167	82	5-FU	alive
TCGA-AC-A62V-01A	245	114	Paclitaxel	dead
TCGA-AO-A03L-01A	2057	363	Lupron	alive
TCGA-AO-A03M-01B	105	63	Doxorubicin	alive
TCGA-AO-A03O-01A	98	54	DOXORUBICIN	dead
TCGA-AO-A03P-01A	2881	2853	FULVESTRANT	dead
TCGA-AO-A03R-01A	109	67	DOXORUBICIN	alive
TCGA-AO-A03U-01B	216	70	Methotrexate	dead
TCGA-AO-A03V-01A	735	200	Tamoxifen	alive
TCGA-AO-A0J2-01A	162	120	PACLITAXEL	alive
TCGA-AO-A0J3-01A	191	149	METHOTREXATE	alive
TCGA-AO-A0J4-01A	175	131	Doxorubicin	alive
TCGA-AO-A0J5-01A	422	9	Femara (Letrozole)	dead
TCGA-AO-A0J6-01A	116	74	DOXORUBICIN	alive
TCGA-AO-A0J7-01A	195	154	PACLITAXEL	alive
TCGA-AO-A0J8-01A	224	63	METHOTREXATE	alive
TCGA-AO-A0J9-01A	1207	1072	AROMASIN (EXEMESTANE)	alive
TCGA-AO-A0JC-01A	221	70	METHOTREXATE	alive
TCGA-AO-A0JD-01A	104	62	DOXORUBICIN	alive
TCGA-AO-A0JE-01A	105	63	DOXORUBICIN	alive
TCGA-AO-A0JF-01A	155	105	CYCLOPHOSPHAMIDE	alive
TCGA-AO-A0JG-01A	122	80	DOXORUBICIN	alive
TCGA-AO-A0JI-01A	196	154	Paclitaxel	alive
TCGA-AO-A0JL-01A	122	80	CYCLOPHOSPHAMIDE	alive
TCGA-AO-A0JM-01A	177	134	PACLITAXEL	alive
TCGA-AO-A124-01A	238	147	Paclitaxel	alive
TCGA-AO-A125-01A	799	129	Tamoxifen	alive
TCGA-AO-A126-01A	1639	323	Zoladex	alive
TCGA-AO-A128-01A	124	82	Doxorubicin	alive
TCGA-AO-A129-01A	162	67	Doxorubicin	alive
TCGA-AO-A12A-01A	112	67	Cyclophosphamide	alive
TCGA-AO-A12B-01A	118	45	Fluorouracil	alive
TCGA-AO-A12C-01A	158	116	Doxorubicin	alive
TCGA-AO-A12D-01A	212	149	Albumin-Bound Paclitaxel	alive
TCGA-AO-A12E-01A	127	85	Doxorubicin	alive
TCGA-AO-A12F-01A	189	63	Doxorubicin	alive
TCGA-AO-A1KO-01A	160	70	Doxorubicin	alive
TCGA-AO-A1KP-01A	237	86	Methotrexate	alive
TCGA-AO-A1KR-01A	118	76	cyclophosphamide	alive
TCGA-AO-A1KT-01A	209	62	Cyclophosphamide	alive
TCGA-AQ-A04H-01B	133	29	Herceptin	alive
TCGA-AQ-A04J-01A	160	118	Taxol	alive
TCGA-AQ-A04L-01B	1957	141	Tamoxifen	alive
TCGA-AQ-A0Y5-01A	146	83	Herceptin	dead
TCGA-AR-A0TP-01A	97	32	Doxorubicin	alive
TCGA-AR-A0TQ-01A	1867	233	Exemestane	alive
TCGA-AR-A0TR-01A	160	25	Tamoxifen	dead
TCGA-AR-A0TS-01A	156	114	Paclitaxel	alive
TCGA-AR-A0TT-01A	91	48	Cytoxan	alive
TCGA-AR-A0TW-01A	111	62	Doxorubicin	alive
TCGA-AR-A0TY-01A	557		Anastrozole	dead
TCGA-AR-A0U2-01A	1603		Exemestane	dead
TCGA-AR-A0U3-01A	69	41	Cytoxan	alive
TCGA-AR-A0U4-01A	98	53	Cytoxan	alive
TCGA-AR-A1AH-01A	2241		Tamoxifen	alive
TCGA-AR-A1AI-01A	134	91	Paclitaxel	alive
TCGA-AR-A1AK-01A	1843	33	Anastrozole	alive
TCGA-AR-A1AM-01A	97	55	cytoxan	alive
TCGA-AR-A1AN-01A	91	47	Doxorubicin	alive
TCGA-AR-A1AO-01A	118	76	Cytoxan	alive
TCGA-AR-A1AQ-01A	88	88	Paclitaxel	alive
TCGA-AR-A1AS-01A	43	29	Doxorubicin	alive
TCGA-AR-A1AV-01A	105	50	Doxorubicin	alive
TCGA-AR-A1AY-01A	117		Cytoxan	alive
TCGA-AR-A24H-01A	1042	23	Tamoxifen	alive
TCGA-AR-A24O-01A	1994	153	Tamoxifen	alive
TCGA-AR-A24Q-01A	1988	208	Anastrozole	alive
TCGA-AR-A24R-01A	1904	228	Tamoxifen	alive
TCGA-AR-A24S-01A	126	32	Anastrozole	alive
TCGA-AR-A24T-01A	157	94	Paclitaxel	alive
TCGA-AR-A24U-01A	476	118	Trustuzumab	alive
TCGA-AR-A24X-01A	1926	130	Tamoxifen	alive
TCGA-AR-A24Z-01A	1912	133	Anastrozole	alive
TCGA-AR-A251-01A	1969	175	Tamoxifen	alive
TCGA-AR-A256-01A	101	38	Cytoxan	dead
TCGA-AR-A2LE-01A	1869	17	Tamoxifen	alive
TCGA-AR-A2LH-01A	140	98	Paclitaxel	dead
TCGA-AR-A2LK-01A	1310	263	Anastrozole	dead
TCGA-AR-A2LL-01A	224	54	Tamoxifen	alive
TCGA-AR-A2LM-01A	967	170	Tamoxifen	alive
TCGA-AR-A2LR-01A	-1386	-1428	Cytoxan	alive
TCGA-AR-A5QQ-01A	143	119	VP-16	dead
TCGA-B6-A3ZX-01A	225	148	Paclitaxel	dead
TCGA-B6-A402-01A	2232	2176	Doxil	alive
TCGA-B6-A408-01A	163	58	Doxorubicin	alive
TCGA-B6-A409-01A	149	107	Paclitaxel	dead
TCGA-B6-A40C-01A	170	128	Paclitaxel	alive
TCGA-BH-A0AV-01A	259	146	Cytoxan	alive
TCGA-BH-A0AZ-01A	482	126	Avastin	alive
TCGA-BH-A0AZ-11A	482	126	Avastin	alive
TCGA-BH-A0B0-01A	194	82	Cytoxan	alive
TCGA-BH-A0B1-01A	232	53	Cytoxan	alive
TCGA-BH-A0B3-01A	115	52	Doxorubicin	alive
TCGA-BH-A0B3-11B	115	52	Doxorubicin	alive
TCGA-BH-A0B5-01A	257		Taxol	alive
TCGA-BH-A0B5-11A	257		Taxol	alive
TCGA-BH-A0B7-01A	378	196	Taxol	alive
TCGA-BH-A0B7-11A	378	196	Taxol	alive
TCGA-BH-A0B9-01A	111	48	CYCLOPHOSPHAMIDE	alive
TCGA-BH-A0BA-01A	94	63	Adriamycin	alive
TCGA-BH-A0BA-11A	94	63	Adriamycin	alive
TCGA-BH-A0BC-01A	900	795	Docetaxel	alive
TCGA-BH-A0BC-11A	900	795	Docetaxel	alive
TCGA-BH-A0BD-01A	166	61	Doxorubicin	alive
TCGA-BH-A0BJ-01A	198	126	CYCLOPHOSPHAMIDE	alive
TCGA-BH-A0BJ-11A	198	126	CYCLOPHOSPHAMIDE	alive
TCGA-BH-A0BL-01A	240	163	Taxol	alive
TCGA-BH-A0BL-11A	240	163	Taxol	alive
TCGA-BH-A0BM-01A	229	164	TAXOTERE	alive
TCGA-BH-A0BM-11A	229	164	TAXOTERE	alive
TCGA-BH-A0BS-01A	207	44	Cytoxan	alive
TCGA-BH-A0BS-11A	207	44	Cytoxan	alive
TCGA-BH-A0BT-01A	139	97	Cytoxan	alive
TCGA-BH-A0BT-11A	139	97	Cytoxan	alive
TCGA-BH-A0BV-01A	262	174	PACLITAXEL	alive
TCGA-BH-A0BV-11A	262	174	PACLITAXEL	alive
TCGA-BH-A0BW-01A	114	51	Cytoxan	alive
TCGA-BH-A0BW-11A	114	51	Cytoxan	alive
TCGA-BH-A0BZ-01A	197	167	Abraxane	alive
TCGA-BH-A0BZ-11A	197	167	Abraxane	alive
TCGA-BH-A0C1-01A	1167	119	Cytoxan	dead
TCGA-BH-A0C1-01B	1167	119	Cytoxan	dead
TCGA-BH-A0C3-01A	209	109	Cytoxan	alive
TCGA-BH-A0C3-11A	209	109	Cytoxan	alive
TCGA-BH-A0C7-01A	113	50	Taxol	alive
TCGA-BH-A0C7-01B	113	50	Taxol	alive
TCGA-BH-A0DD-01A	217	105	Carboplatin	alive
TCGA-BH-A0DD-11A	217	105	Carboplatin	alive
TCGA-BH-A0DG-01A	166	48	Cytoxan	alive
TCGA-BH-A0DG-11A	166	48	Cytoxan	alive
TCGA-BH-A0DH-01A	143	71	DOXORUBICIN	alive
TCGA-BH-A0DH-11A	143	71	DOXORUBICIN	alive
TCGA-BH-A0DI-01A	319	215	Taxol	alive
TCGA-BH-A0DI-11A	319	215	Taxol	alive
TCGA-BH-A0DL-01A	205	58	Taxotere	alive
TCGA-BH-A0DL-11A	205	58	Taxotere	alive
TCGA-BH-A0DQ-01A	309	225	TAXOL	alive
TCGA-BH-A0DQ-11A	309	225	TAXOL	alive
TCGA-BH-A0DT-01A	287	118	Cytoxan	alive
TCGA-BH-A0DT-11A	287	118	Cytoxan	alive
TCGA-BH-A0DV-01A	177	48	Cytoxan	alive
TCGA-BH-A0DV-11A	177	48	Cytoxan	alive
TCGA-BH-A0DX-01A	171	143	Methotrexate	alive
TCGA-BH-A0DZ-01A	224	89	HERCEPTIN	alive
TCGA-BH-A0DZ-11A	224	89	HERCEPTIN	alive
TCGA-BH-A0E0-01A	143	38	DOCETAXEL	alive
TCGA-BH-A0E0-11A	143	38	DOCETAXEL	alive
TCGA-BH-A0E2-01A	221	172	PACLITAXEL	alive
TCGA-BH-A0E6-01A	121	58	CYTOXAN	alive
TCGA-BH-A0E9-01B	503	96	Cytoxan	alive
TCGA-BH-A0EA-01A	522	363	Cytoxan	dead
TCGA-BH-A0EE-01A	411	47	Trastuzumab	alive
TCGA-BH-A0H7-01A	232	85	BEVACIZUMAB (AVASTIN)/PLACEBO PROVIDED BY STUDY	alive
TCGA-BH-A0H7-11A	232	85	BEVACIZUMAB (AVASTIN)/PLACEBO PROVIDED BY STUDY	alive
TCGA-BH-A0HB-01A	134	71	Docetaxel	alive
TCGA-BH-A0HU-01A	110	47	Cyclophosphamide	alive
TCGA-BH-A0HW-01A	135	72	Doxorubicin	alive
TCGA-BH-A0HY-01A	427	88	Herceptin	alive
TCGA-BH-A0RX-01A	155	50	Fluorouracil	alive
TCGA-BH-A0W5-01A	144	22	Arimidex	alive
TCGA-BH-A0W7-01A	1324	1171	Arimidex	alive
TCGA-BH-A18F-01A	189	101	Cytoxan	alive
TCGA-BH-A18F-11A	189	101	Cytoxan	alive
TCGA-BH-A18H-01A	219	118	Taxotere	alive
TCGA-BH-A18I-01A	220	121	Cytoxan	alive
TCGA-BH-A202-01A	169	47	Taxotere	alive
TCGA-BH-A28O-01A	430	338	Doxorubicin	alive
TCGA-BH-A2L8-01A	197	136	Cytoxan	alive
TCGA-BH-A5IZ-01A	140	77	Cyclophosphamide	alive
TCGA-BH-A5IZ-11A	140	77	Cyclophosphamide	alive
TCGA-BH-A8G0-01A	267	155	Cytoxan	alive
TCGA-C8-A12Z-01A	107	102	Cyclophosphamide	alive
TCGA-C8-A131-01A	57	34	Cyclophosphamide	alive
TCGA-C8-A134-01A	41	38	Cyclophosphamide	alive
TCGA-C8-A135-01A	51	40	Taxol	alive
TCGA-C8-A1HM-01A	49	26	Taxol	alive
TCGA-C8-A1HO-01A	-45	-49	Cyclophosphamide	alive
TCGA-C8-A26V-01A	613	247	Tamoxifen	alive
TCGA-C8-A26W-01A	193	23	Cyclophosphamide	alive
TCGA-C8-A26X-01A	207	200	Doxorubicin	alive
TCGA-C8-A27A-01A	434	411	Taxol	alive
TCGA-C8-A27B-01A	85	62	Taxol	alive
TCGA-C8-A8HP-01A	224	31	Cyclophosphamide	alive
TCGA-C8-A8HR-01A	237	43	Cyclophosphamide	alive
TCGA-D8-A13Y-01A	161	7	cyclophosphamide	alive
TCGA-D8-A13Z-01A	157	52	tamoxifen	alive
TCGA-D8-A140-01A	181	27	doxorubicin+cyclophosphamid	alive
TCGA-D8-A141-01A	113	50	tamoxifen	alive
TCGA-D8-A142-01A	271	61	fluorouracil	alive
TCGA-D8-A143-01A	172	67	cyclophosphamide	alive
TCGA-D8-A147-01A	135	21	docetaxel	alive
TCGA-D8-A1JA-01A	403	340	cyclophosphamide	alive
TCGA-D8-A1JB-01A	111	51	cyclophosphamide	alive
TCGA-D8-A1JC-01A	87	24	cyclophosphamide	alive
TCGA-D8-A1JD-01A	113	50	cyclophosphamide	alive
TCGA-D8-A1JE-01A	162	103	cyclophosphamid	alive
TCGA-D8-A1JI-01A	162	41	letrozolum	alive
TCGA-D8-A1JJ-01A	143	137	cyclophosphamide	alive
TCGA-D8-A1JM-01A	144	39	doxorubicine cyclophosphamide tamoxifen	alive
TCGA-D8-A1X7-01A	134	64	doxorubicine+cyclophosphamide+tamoxifen	alive
TCGA-D8-A1X8-01A	182	23	adrimicin+cyclophosphamide	alive
TCGA-D8-A1X9-01A	320	197	adriamycin+cyclophosphamide	alive
TCGA-D8-A1XF-01A	356	311	adriamycin+cyclophosphamide	alive
TCGA-D8-A1XK-01A	128	65	doxorubicine+cyclophosphamide	alive
TCGA-D8-A1XL-01A	128	65	doxorubicine+cyclophosphamide+tamoxifen	alive
TCGA-D8-A1XR-01A	168	105	adriamycin+cyclophosphamide	alive
TCGA-D8-A1XS-01A	548	85	adriamycin+cyclophosphamide	alive
TCGA-D8-A1XT-01A	228	74	adriamycin+cyclophosphamide	alive
TCGA-D8-A1XW-01A	181	76	adriamycin+cyclophosphamide	alive
TCGA-D8-A1Y0-01A	167	62	cyclophosphamide+methotrexatum+fluorouracillum	alive
TCGA-D8-A1Y1-01A	302	58	Tamoxifen	dead
TCGA-D8-A1Y3-01A	125	62	doxorubicine+cyclophosphamide	alive
TCGA-D8-A27F-01A	488	379	adriamycin+cyclophosphamide	alive
TCGA-D8-A27H-01A	141	36	doxorubicin+ cyclophosphamide	alive
TCGA-D8-A27I-01A	160	76	adrimycin+cyclophosphamide	alive
TCGA-D8-A27L-01A	238	100	adriamycin+cuclophosphamide	alive
TCGA-D8-A27M-01A	238	84	methotrexate+5 fluorouracil+cyclophosphamide	alive
TCGA-D8-A27R-01A	218	57	adriamycin+cyclophosphamide	alive
TCGA-D8-A27T-01A	220	115	doxorubicine+cyclophosphamide	alive
TCGA-D8-A27W-01A	162	56	doxorubicine+cyclophosphamide	alive
TCGA-D8-A3Z6-01A	86	22	Doxorubicinum	alive
TCGA-D8-A73W-01A	-620	-709	Tamoxifen	dead
TCGA-E2-A107-01A	151	109	Doxorubicin	alive
TCGA-E2-A109-01A	734	699	Femara	alive
TCGA-E2-A10B-01A	748	657	Pemetrexed	alive
TCGA-E2-A10C-01A	139	95	Adriamycin	alive
TCGA-E2-A10E-01A	123	60	Cyclophosphamide	alive
TCGA-E2-A10F-01A	132	69	Docetaxel	alive
TCGA-E2-A14N-01A	148	87	Docetaxel	alive
TCGA-E2-A14P-01A	396	39	Trastuzumab	alive
TCGA-E2-A14R-01A	131	89	Cyclophosphamide	alive
TCGA-E2-A14S-01A	119	50	Cytoxan	alive
TCGA-E2-A14T-01A	89	47	Doxorubicin	alive
TCGA-E2-A14V-01A	468	118	lapatinib	alive
TCGA-E2-A14W-01A	106	43	Docetaxel	alive
TCGA-E2-A14X-01A	199	111	paclitaxel	alive
TCGA-E2-A14Y-01A	384	44	Trastuzumab	alive
TCGA-E2-A14Y-11A	384	44	Trastuzumab	alive
TCGA-E2-A14Z-01A	266	196	Carboplatin	dead
TCGA-E2-A150-01A	96	24	Doxorubicin	alive
TCGA-E2-A152-01A	217	63	Paclitaxel (Protein-Bound)	alive
TCGA-E2-A153-01A	98	42	doxorubicin	alive
TCGA-E2-A153-11A	98	42	doxorubicin	alive
TCGA-E2-A158-01A	228		doxorubicin	alive
TCGA-E2-A158-11A	228		doxorubicin	alive
TCGA-E2-A159-01A	91	50	Cyclophosphamide	alive
TCGA-E2-A15A-01A	89	47	Cyclophosphamide	alive
TCGA-E2-A15A-06A	89	47	Cyclophosphamide	alive
TCGA-E2-A15D-01A	316	111	Tamoxifen	alive
TCGA-E2-A15E-01A	489	119	trastuzumab	alive
TCGA-E2-A15E-06A	489	119	trastuzumab	alive
TCGA-E2-A15J-01A	128	65	Docetaxel	alive
TCGA-E2-A15K-01A	131	61	Adriamycin	alive
TCGA-E2-A15K-06A	131	61	Adriamycin	alive
TCGA-E2-A15K-11A	131	61	Adriamycin	alive
TCGA-E2-A15P-01A	220	105	Arimidex	alive
TCGA-E2-A15R-01A	197	148	paclitaxel	alive
TCGA-E2-A1AZ-01A	121	61	Adriamycin	alive
TCGA-E2-A1B0-01A	557	231	herceptin	alive
TCGA-E2-A1B1-01A	134	71	adriamycin	alive
TCGA-E2-A1B4-01A	1004	176	arimidex	dead
TCGA-E2-A1B6-01A	163		Cytoxan	alive
TCGA-E2-A1II-01A	115	73	Doxorubicin	alive
TCGA-E2-A1II-11A	115	73	Doxorubicin	alive
TCGA-E2-A1L6-01A	1120	49	Clodronate	alive
TCGA-E2-A1L7-01A	83	41	Doxorubicin	alive
TCGA-E2-A1L7-11A	83	41	Doxorubicin	alive
TCGA-E2-A1L8-01A	99	57	Doxorubicin	alive
TCGA-E2-A1L9-01A	122	55	Cytoxan	alive
TCGA-E2-A1LB-01A	128	66	adriamycin	alive
TCGA-E2-A1LB-11A	128	66	adriamycin	alive
TCGA-E2-A1LE-01A	54	54	herceptin	dead
TCGA-E2-A1LE-11A	54	54	herceptin	dead
TCGA-E2-A1LG-01A	203	126	Paclitaxel	alive
TCGA-E2-A1LG-11A	203	126	Paclitaxel	alive
TCGA-E2-A1LH-01A	104	41	Adriamycin	alive
TCGA-E2-A1LH-11A	104	41	Adriamycin	alive
TCGA-E2-A1LI-01A	112	42	Cytoxan	alive
TCGA-E2-A1LI-11A	112	42	Cytoxan	alive
TCGA-E2-A1LL-01A	49	49	Docetaxel	alive
TCGA-E2-A1LL-11A	49	49	Docetaxel	alive
TCGA-E2-A1LS-01A	112		Cyclophosphamide	alive
TCGA-E2-A1LS-11A	112		Cyclophosphamide	alive
TCGA-E2-A573-01A	167	104	Cytoxan	alive
TCGA-E2-A574-01A	162	120	Abraxane	alive
TCGA-E2-A576-01A	151	88	Cytoxan	alive
TCGA-E9-A1N6-01A	678	575	Letrozole	dead
TCGA-E9-A1N6-11A	678	575	Letrozole	dead
TCGA-E9-A1N8-01A	107	22	Cyclophosphane	alive
TCGA-E9-A1N8-11A	107	22	Cyclophosphane	alive
TCGA-E9-A1NC-01A	708	134	Tamoxifen	alive
TCGA-E9-A1NG-01A	786	34	Tamoxifen	dead
TCGA-E9-A1NG-11A	786	34	Tamoxifen	dead
TCGA-E9-A1R0-01A	103	36	Cyclophosphamide	alive
TCGA-E9-A1R2-01A	144	36	Cytoxan	alive
TCGA-E9-A1R4-01A	45	9	Cyclophosphamide	alive
TCGA-E9-A1RA-01A	80	10	Cyclophosphamide	alive
TCGA-E9-A1RB-01A	107	11	Methotrexate	dead
TCGA-E9-A1RB-11A	107	11	Methotrexate	dead
TCGA-E9-A1RC-01A	1222	1222	Methotrexate	alive
TCGA-E9-A1RC-11A	1222	1222	Methotrexate	alive
TCGA-E9-A1RE-01A	145	50	Cyclophosphamide	alive
TCGA-E9-A1RF-01A	194	54	Cyclophosphamide	alive
TCGA-E9-A1RF-11A	194	54	Cyclophosphamide	alive
TCGA-E9-A1RG-01A	200	32	Cyclophosphamide	alive
TCGA-E9-A1RH-01A	214	11	5-Fluorouracil	alive
TCGA-E9-A1RH-11A	214	11	5-Fluorouracil	alive
TCGA-E9-A1RI-01A	78	32	Cyclophosphamide	alive
TCGA-E9-A1RI-11A	78	32	Cyclophosphamide	alive
TCGA-E9-A226-01A	937	790	Pamidronate	dead
TCGA-E9-A229-01A	182	24	Doxorubicin	alive
TCGA-E9-A22D-01A	189	16	5-Fluorouracil	alive
TCGA-E9-A22E-01A	226	13	5-Fluorouracil	alive
TCGA-E9-A22G-01A	136	14	Doxorubicin	alive
TCGA-E9-A22H-01A	226	15	5-Fluorouracil	alive
TCGA-E9-A243-01A	520	305	Pamidronate	alive
TCGA-E9-A244-01A	16	16	Doxorubicin	alive
TCGA-E9-A248-01A	59	16	Doxorubicin	alive
TCGA-E9-A249-01A	100	28	Doxorubicin	alive
TCGA-E9-A2JS-01A	713	677	Zoladex	dead
TCGA-E9-A3HO-01A	64	61	Zoladex	alive
TCGA-E9-A5FK-01A	200	21	5-Fluorouracil	alive
TCGA-EW-A1IY-01A	119	57	Taxotere/Cytoxan	alive
TCGA-EW-A1IZ-01A	176	70	Adriamycin	alive
TCGA-EW-A1J1-01A	176	71	Adriamycin	alive
TCGA-EW-A1J2-01A	140	76	Cytoxan	alive
TCGA-EW-A1J3-01A	294	189	Docetaxel	alive
TCGA-EW-A1J5-01A	247	94	Cyclophosphamide	alive
TCGA-EW-A1OV-01A	252	203	Fluorouracil	alive
TCGA-EW-A1OW-01A	213	108	Epirubicin	alive
TCGA-EW-A1OX-01A	198	120	Taxotere	alive
TCGA-EW-A1OY-01A	308	180	Paclitaxel	alive
TCGA-EW-A1OZ-01A	291	256	Paclitaxel	alive
TCGA-EW-A1P0-01A	1245	1033	Arimidex	alive
TCGA-EW-A1P1-01A	119	77	Adriamycin	alive
TCGA-EW-A1P3-01A	233	167	Paclitaxel	alive
TCGA-EW-A1P4-01A	144	73	Docetaxel	alive
TCGA-EW-A1P6-01A	205	162	Fluorouracil	alive
TCGA-EW-A1P8-01A	140	40	Cyclophosphamide	dead
TCGA-EW-A1PA-01A	206	143	Epirubicin	alive
TCGA-EW-A1PD-01A	217	112	Docetaxel	alive
TCGA-EW-A1PE-01A	111	71	Fluorouracil	alive
TCGA-EW-A1PF-01A	188	125	Cyclophosphamide	alive
TCGA-EW-A1PG-01A	262	157	Docetaxel	alive
TCGA-EW-A1PH-01A	271	215	Taxol	alive
TCGA-EW-A2FR-01A	174	97	Paclitaxel	alive
TCGA-EW-A2FS-01A	332	248	Paclitaxel	alive
TCGA-EW-A3U0-01A	197	148	Cyclophosphamide	alive
TCGA-EW-A6SD-01A	198	86	TCH	alive
TCGA-GI-A2C8-01A	166		Taxotere	alive
TCGA-GI-A2C8-11A	166		Taxotere	alive
TCGA-GM-A2D9-01A	1567	1470	Gemcitabine	dead
TCGA-GM-A2D9-11A	1567	1470	Gemcitabine	dead
TCGA-GM-A2DA-01A	6536	6372	Herceptin	dead
TCGA-GM-A2DB-01A	248	181	Cytoxan	alive
TCGA-GM-A2DC-01A	383	355	Arimidex	alive
TCGA-GM-A2DD-01A	202	90	Cytoxan	alive
TCGA-GM-A2DF-01A	229	166	Cytoxan	alive
TCGA-GM-A2DH-01A	233	170	Cytoxan	alive
TCGA-GM-A2DI-01A	217	154	Cytoxan	alive
TCGA-GM-A2DI-11A	217	154	Cytoxan	alive
TCGA-GM-A2DK-01A	1893	79	Arimidex	alive
TCGA-GM-A2DM-01A	772	279	Arimidex	alive
TCGA-GM-A2DN-01A	1063	335	Arimidex	alive
TCGA-GM-A2DO-01A	2051	219	Tamoxifen	alive
TCGA-GM-A3NW-01A	181	65	Epirubicin	alive
TCGA-GM-A3XG-01A	843	813	Arimidex	alive
TCGA-GM-A3XL-01A	248	191	Paclitaxel	alive
TCGA-GM-A5PV-01A	174	107	Cytoxan	alive
TCGA-HN-A2OB-01A	210	168	Docetaxel	dead
TCGA-LD-A74U-01A	301	52	Taxotere	alive
TCGA-LL-A440-01A	123	60	TAXOTERE	alive
TCGA-LL-A441-01A	133	61	Cytoxan	alive
TCGA-LL-A50Y-01A	608	54	ARIMIDEX	alive
TCGA-LL-A5YO-01A	160	56	CYTOXAN	alive
TCGA-LL-A6FP-01A	467	257	Tamoxifen	alive
TCGA-LL-A6FR-01A	195	118	TAXOL	alive
TCGA-LL-A73Y-01A	126	42	cytoxan	alive
TCGA-LL-A73Z-01A	179	123	faslodex	dead
TCGA-LL-A740-01A	255	178	TAXOL	alive
TCGA-MS-A51U-01A	116	57	Adriamycin	alive
TCGA-OL-A5D7-01A	104	41	Taxotere	alive
TCGA-OL-A5RU-01A	134	71	docetaxel	alive
TCGA-OL-A5RV-01A	161	63	Paclitaxel	alive
TCGA-OL-A5RW-01A	234	69	TAXOL	alive
TCGA-OL-A5RZ-01A	331	239	Cytoxan	alive
TCGA-OL-A5S0-01A	228	67	HERCEPTIN	alive
TCGA-OL-A66I-01A	312	43	TAXOL	alive
TCGA-OL-A66O-01A	192	129	Taxotere	alive
TCGA-OL-A66P-01A	162	71	Taxotere	alive
TCGA-OL-A6VO-01A	147	71	Cytoxan	alive
TCGA-PL-A8LZ-01A	48	4	paclitaxel	alive
TCGA-S3-A6ZG-01A	100	52	NEULASTA	alive
TCGA-S3-AA15-01A	236	138	TAXOL	alive
TCGA-V7-A7HQ-01A	1869	129	letrozole	alive
TCGA-WT-AB41-01A	150	89	Cytoxan	alive
TCGA-Z7-A8R5-01A	181	61	Taxol	alive
TCGA-Z7-A8R6-01A	153	31	Taxol	alive
