# Supplementary material for: Construction and validation of chemoresistance-associated tumor- infiltrating exhausted-like CD8+ T cell signature in breast cancer: cr-TILCD8TSig
Source: Front Immunol. 2023 Mar 6;14:1120886. doi: 10.3389/fimmu.2023.1120886 (PMC10025395; doi:10.3389/fimmu.2023.1120886)
Supplement: Supplementary file 6 [file Table_4.xlsx]

## Sheet: Table2
Genes	logFC	AveExpr	t	P.Value	adj.P.Val	B
CD8B	2.8986	5.17395	10.0989	7.47393e-21	7.52999e-17	36.4359
PLA2G2D	2.29698	3.69555	9.55448	4.48675e-19	1.66296e-15	32.4903
CD8A	3.08898	6.43695	9.54118	4.95175e-19	1.66296e-15	32.3953
CD3D	2.36585	8.59317	9.03398	2.01425e-17	5.07339e-14	28.8261
ASB10	2.36758	4.98086	8.50433	8.55478e-16	1.72379e-12	25.2176
DEFB118	2.05079	4.13042	8.4519	1.23106e-15	2.06715e-12	24.8674
SYK	-2.32312	8.02816	-8.3785	2.0445e-15	2.94262e-12	24.3794
CCDC24	2.02618	4.1983	7.98987	2.8679e-14	3.36762e-11	21.8399
NELL2	2.43112	6.89068	7.9688	3.30217e-14	3.36762e-11	21.7044
CD3G	2.28249	6.82181	7.96698	3.34255e-14	3.36762e-11	21.6927
ECEL1	1.7983	4.08988	7.86237	6.70652e-14	6.14257e-11	21.0235
ITK	2.32845	8.46135	7.7264	1.64374e-13	1.38005e-10	20.1623
RORA	2.44453	8.00089	7.48795	7.72665e-13	5.98816e-10	18.6763
GATA3	1.83589	8.16476	7.42735	1.13925e-12	8.19856e-10	18.3037
GNB4	-2.43572	7.9091	-7.31778	2.28681e-12	1.3924e-09	17.6352
AMHR2	1.61352	4.27005	7.31521	2.32429e-12	1.3924e-09	17.6196
CD6	1.6867	8.02511	7.31351	2.34947e-12	1.3924e-09	17.6092
BCL11B	2.4009	7.60765	7.30161	2.53305e-12	1.4178e-09	17.5371
TSSK3	2.07042	5.23356	7.26722	3.14675e-12	1.63819e-09	17.329
STAT4	2.01316	8.9248	7.26199	3.25199e-12	1.63819e-09	17.2974
LCK	2.1513	8.41899	7.19315	5.00947e-12	2.40335e-09	16.8831
CTSZ	-1.36033	8.33211	-7.14116	6.92916e-12	3.17324e-09	16.5721
TC2N	2.05744	6.41237	7.10866	8.48055e-12	3.71485e-09	16.3785
CTSW	2.18592	7.42058	7.096	9.17296e-12	3.85073e-09	16.3032
PNMAL2	1.91306	4.08281	7.08447	9.85214e-12	3.88106e-09	16.2348
NKG7	2.48174	8.46127	7.08181	1.00156e-11	3.88106e-09	16.219
FAM69C	1.87008	4.50314	7.06282	1.1264e-11	4.20315e-09	16.1064
PRKCH	2.05356	9.18399	6.99899	1.66902e-11	6.00547e-09	15.7297
SKAP2	-1.69484	9.38868	-6.9705	1.98749e-11	6.90483e-09	15.5624
COL9A1	1.6928	3.72278	6.955	2.18528e-11	7.11488e-09	15.4715
PSAP	-1.31592	11.919	-6.95471	2.18919e-11	7.11488e-09	15.4698
GZMK	2.43454	6.96296	6.94546	2.3165e-11	7.29335e-09	15.4156
CTNNA1	-1.68242	9.12772	-6.94032	2.39033e-11	7.29775e-09	15.3856
SPOCK2	1.93309	8.17778	6.91217	2.83786e-11	8.40926e-09	15.2212
CRTAM	2.71508	6.13668	6.8922	3.20443e-11	9.22419e-09	15.1049
SYTL2	1.78182	7.21404	6.87398	3.57915e-11	1.00166e-08	14.999
FLT3LG	1.61023	6.06551	6.85199	4.08928e-11	1.1135e-08	14.8714
CD2	2.05401	8.85728	6.77465	6.51781e-11	1.72808e-08	14.4252
KLRD1	2.42526	6.98343	6.75927	7.14788e-11	1.84654e-08	14.3368
FBXO32	1.55802	5.89612	6.74699	7.69334e-11	1.93776e-08	14.2665
SMPD1	1.05683	6.98638	6.73926	8.05765e-11	1.98002e-08	14.2222
OXNAD1	1.5043	7.61814	6.72022	9.02893e-11	2.16587e-08	14.1133
RAB11FIP1	-1.37661	9.70218	-6.71237	9.46148e-11	2.21685e-08	14.0685
ITM2A	1.74383	8.58936	6.70836	9.69093e-11	2.219e-08	14.0456
IL7R	2.75713	9.31017	6.69243	1.06553e-10	2.38561e-08	13.9548
BEX5	1.49581	6.10191	6.68388	1.12113e-10	2.45155e-08	13.9062
CAMK2N1	1.19459	5.66849	6.67797	1.16125e-10	2.45155e-08	13.8725
C12orf57	1.46354	9.25777	6.677	1.16798e-10	2.45155e-08	13.867
PASK	1.35328	7.07298	6.65912	1.2988e-10	2.67049e-08	13.7654
EOMES	1.76916	6.96914	6.63478	1.50028e-10	3.02307e-08	13.6275
IL2RB	1.60409	9.14291	6.62883	1.55399e-10	3.06989e-08	13.5939
FGFR1OP2	1.18852	9.24287	6.59577	1.88884e-10	3.65963e-08	13.4073
DEFA6	1.74154	4.17799	6.57943	2.07952e-10	3.95306e-08	13.3153
PRKCQ	1.43443	7.54505	6.57361	2.15192e-10	4.01493e-08	13.2826
CASQ2	1.63257	3.97815	6.57024	2.19504e-10	4.02091e-08	13.2636
ZAP70	1.53528	7.53923	6.55866	2.34943e-10	4.19617e-08	13.1986
LEPROTL1	1.38356	10.0296	6.55689	2.37401e-10	4.19617e-08	13.1887
STX7	-1.39718	8.29261	-6.53373	2.71909e-10	4.72325e-08	13.0589
CD248	0.77163	5.95674	6.52853	2.80313e-10	4.7867e-08	13.0298
PIK3IP1	2.29353	7.97047	6.51965	2.9525e-10	4.95774e-08	12.9802
CDH3	1.71056	4.19063	6.50859	3.14953e-10	5.20189e-08	12.9185
RASGRP1	2.04568	9.02105	6.48908	3.52898e-10	5.73459e-08	12.8097
CD96	1.55874	6.95018	6.47575	3.81357e-10	6.09868e-08	12.7356
APLP2	-1.218	9.86961	-6.45514	4.29871e-10	6.76711e-08	12.6212
SUPT3H	0.910674	6.64151	6.42812	5.0271e-10	7.79201e-08	12.4716
DRD4	1.4708	3.27292	6.41478	5.43026e-10	8.28938e-08	12.398
THEMIS	1.78933	5.78158	6.40457	5.75991e-10	8.63881e-08	12.3417
CD5	1.40804	6.53569	6.40245	5.83066e-10	8.63881e-08	12.33
TALDO1	-1.33115	11.1619	-6.34986	7.89018e-10	1.14512e-07	12.0411
GNLY	2.52252	8.9013	6.3467	8.03468e-10	1.14512e-07	12.0238
PBX4	1.26729	6.498	6.34594	8.06983e-10	1.14512e-07	12.0196
NR3C2	2.08009	4.69707	6.33978	8.35971e-10	1.1542e-07	11.9859
TGFBR3	1.85082	8.04446	6.33971	8.36292e-10	1.1542e-07	11.9855
BTK	-1.67066	6.74992	-6.32377	9.16159e-10	1.24734e-07	11.8984
PDE3B	1.22836	7.14291	6.29577	1.07498e-09	1.43313e-07	11.7458
CTSB	-1.39962	10.2671	-6.29477	1.08107e-09	1.43313e-07	11.7404
LMO2	-2.11062	7.35953	-6.28447	1.1464e-09	1.5e-07	11.6844
CAT	-1.53988	10.6819	-6.28136	1.1669e-09	1.50725e-07	11.6675
ASAH1	-1.46032	10.4475	-6.26901	1.25176e-09	1.59398e-07	11.6005
SNAP23	-1.15281	10.144	-6.26706	1.26569e-09	1.59398e-07	11.5899
TCF7	1.53824	8.58642	6.25884	1.32619e-09	1.63058e-07	11.5454
CBFA2T3	-1.40379	6.41868	-6.25871	1.32712e-09	1.63058e-07	11.5447
PERM1	1.60019	4.49989	6.24977	1.39616e-09	1.69473e-07	11.4963
ATF7IP2	1.20339	7.7253	6.23282	1.53683e-09	1.84328e-07	11.4047
PCED1B	1.29661	7.21232	6.22181	1.63554e-09	1.9386e-07	11.3453
DYRK2	1.4711	8.08371	6.21892	1.66251e-09	1.94765e-07	11.3297
CCSER2	1.34264	8.30279	6.20528	1.79555e-09	2.07933e-07	11.2563
CDK19	-1.30018	8.13303	-6.20092	1.84027e-09	2.1069e-07	11.2328
CBLB	1.22787	8.97119	6.19814	1.86923e-09	2.10891e-07	11.2179
ITPR3	1.17556	7.12346	6.19585	1.89353e-09	2.10891e-07	11.2056
ABLIM1	2.11565	8.14795	6.1948	1.90482e-09	2.10891e-07	11.1999
DGKE	0.916736	6.66757	6.17938	2.0775e-09	2.27509e-07	11.1171
BCL9L	1.2625	6.99935	6.17104	2.17711e-09	2.35854e-07	11.0724
CXorf65	1.188	6.92749	6.16507	2.25142e-09	2.39916e-07	11.0404
ODF2L	1.15254	6.18733	6.16421	2.26223e-09	2.39916e-07	11.0359
MFSD1	-1.27949	10.1057	-6.15215	2.42062e-09	2.52642e-07	10.9713
CTBP2	-1.46353	8.85345	-6.15128	2.43239e-09	2.52642e-07	10.9667
NADK	-1.18871	9.48587	-6.14753	2.4841e-09	2.55381e-07	10.9466
SLA2	1.39315	7.6511	6.14231	2.55771e-09	2.60292e-07	10.9188
NLRC3	1.99777	7.51601	6.1331	2.693e-09	2.7132e-07	10.8696
GZMA	2.16453	8.35908	6.12904	2.75476e-09	2.74794e-07	10.848
YME1L1	1.04155	10.8569	6.12204	2.86467e-09	2.82957e-07	10.8107
NANOS3	1.52923	4.70156	6.11865	2.91941e-09	2.85563e-07	10.7927
TAAR5	1.4566	4.26404	6.10441	3.16076e-09	3.06198e-07	10.7169
ZBTB25	0.825829	6.73597	6.09273	3.37303e-09	3.2365e-07	10.655
GLB1	-1.08434	8.75995	-6.07897	3.6414e-09	3.34779e-07	10.582
CD69	2.1151	9.09194	6.07895	3.64181e-09	3.34779e-07	10.5819
ATP6V0B	-0.802346	10.1114	-6.07882	3.64427e-09	3.34779e-07	10.5812
TNIK	1.28515	7.10892	6.07836	3.65368e-09	3.34779e-07	10.5788
ICOS	1.63856	6.30231	6.07746	3.672e-09	3.34779e-07	10.574
OAZ1	-0.520767	13.2172	-6.07641	3.69349e-09	3.34779e-07	10.5684
BTBD11	1.48539	6.14483	6.07504	3.72162e-09	3.34779e-07	10.5612
DUSP2	1.93536	8.75113	6.06729	3.88517e-09	3.46399e-07	10.5202
KLRG1	1.41065	6.77689	6.05709	4.11125e-09	3.63341e-07	10.4663
BMP2K	-1.2417	7.47357	-6.05546	4.14858e-09	3.63451e-07	10.4577
PTCH2	1.38418	4.3392	6.0502	4.2712e-09	3.70969e-07	10.4299
XCL1	2.41492	7.14894	6.04208	4.46747e-09	3.84698e-07	10.3871
DOCK9	1.428	6.5709	6.03926	4.53763e-09	3.87429e-07	10.3723
BEX2	1.67647	7.02587	6.03485	4.64978e-09	3.91698e-07	10.349
LYN	-1.65988	9.87724	-6.03424	4.66539e-09	3.91698e-07	10.3458
NAP1L2	1.19269	4.7054	6.03037	4.76629e-09	3.93619e-07	10.3254
USP16	0.803923	9.72769	6.03036	4.7664e-09	3.93619e-07	10.3254
CD28	1.66497	5.63369	6.01362	5.22764e-09	4.28199e-07	10.2374
CNOT6L	1.23959	9.80264	5.99089	5.92433e-09	4.775e-07	10.1182
PTPN4	1.66461	7.75222	5.99056	5.93502e-09	4.775e-07	10.1165
GZMH	2.35378	7.06131	5.98849	6.00307e-09	4.775e-07	10.1056
RUNX3	1.45223	10.091	5.988	6.0191e-09	4.775e-07	10.1031
GALNT11	1.07105	8.70987	5.98629	6.07582e-09	4.78233e-07	10.0941
JAK2	-1.20435	7.89575	-5.97137	6.59447e-09	5.10375e-07	10.0161
CORO1C	-1.31375	9.38937	-5.97066	6.62006e-09	5.10375e-07	10.0124
CWF19L2	0.867186	7.73589	5.97022	6.63614e-09	5.10375e-07	10.0101
ATP6V1A	-1.09349	9.68772	-5.96852	6.69834e-09	5.11256e-07	10.0012
METTL7A	-2.01696	8.64632	-5.96005	7.01612e-09	5.31485e-07	9.95706
PIK3R1	1.25457	9.69698	5.95868	7.06899e-09	5.31493e-07	9.94991
TNFRSF13C	1.61212	4.81206	5.94683	7.54232e-09	5.6288e-07	9.88818
OCIAD2	1.37405	8.51584	5.94278	7.71128e-09	5.71258e-07	9.86709
FAM169A	1.45507	6.07146	5.93507	8.04311e-09	5.91491e-07	9.82696
CLEC2D	1.61639	8.26726	5.93227	8.16675e-09	5.96232e-07	9.81244
ZNF827	1.43529	7.01271	5.91411	9.01646e-09	6.53531e-07	9.71819
MYO6	1.10331	5.22277	5.91198	9.12139e-09	6.56414e-07	9.70718
ATP8A1	1.44661	8.09119	5.90057	9.7057e-09	6.9351e-07	9.64806
AAK1	1.26525	9.03658	5.88959	1.0302e-08	7.30931e-07	9.59131
LSR	1.31853	4.84505	5.8819	1.07408e-08	7.55092e-07	9.5516
GPR171	1.79304	8.63324	5.88101	1.07924e-08	7.55092e-07	9.54704
CDR2	1.18419	7.90379	5.85792	1.22293e-08	8.49724e-07	9.42807
CST7	1.83351	9.48893	5.85114	1.26855e-08	8.75388e-07	9.39321
HHEX	-1.73944	6.58227	-5.84639	1.30156e-08	8.92057e-07	9.36877
RARRES3	1.5497	9.04909	5.84255	1.32876e-08	9.04547e-07	9.34909
CYSLTR1	-1.88049	7.49464	-5.83822	1.36016e-08	9.19704e-07	9.32686
GNB2	-0.974248	8.84239	-5.83463	1.38675e-08	9.31435e-07	9.30844
MXRA7	1.56961	8.18708	5.82446	1.46483e-08	9.77364e-07	9.25632
CA6	0.975165	4.86936	5.82035	1.49761e-08	9.92658e-07	9.23527
VPS41	-0.946505	7.92903	-5.80474	1.62864e-08	1.07246e-06	9.15547
NRD1	-0.760674	9.50001	-5.80259	1.64754e-08	1.07785e-06	9.1445
WARS	-1.1246	10.0137	-5.79505	1.71558e-08	1.11513e-06	9.106
ZNF14	0.889194	6.94076	5.79176	1.74608e-08	1.12439e-06	9.08924
USP47	0.785243	9.70357	5.79029	1.7599e-08	1.12439e-06	9.08174
RAB8A	-0.675197	10.0182	-5.78993	1.76331e-08	1.12439e-06	9.0799
CCDC88C	1.1045	7.78587	5.78568	1.8039e-08	1.14304e-06	9.05825
LEF1	1.92126	7.19807	5.7803	1.8566e-08	1.16908e-06	9.03087
PRF1	1.77686	9.3407	5.77485	1.91156e-08	1.19621e-06	9.00312
C12orf75	1.47589	8.61767	5.76302	2.03627e-08	1.25804e-06	8.94302
PDE4D	1.29942	7.68699	5.7627	2.03972e-08	1.25804e-06	8.94141
AMIGO2	1.7558	7.60255	5.76133	2.05478e-08	1.25804e-06	8.93441
ARL4C	1.56179	10.6289	5.76082	2.06032e-08	1.25804e-06	8.93185
SNX3	-0.774356	11.2273	-5.75749	2.09733e-08	1.26814e-06	8.91492
S1PR1	1.45055	7.41182	5.75707	2.10202e-08	1.26814e-06	8.9128
GPR62	1.70152	4.62598	5.75488	2.12663e-08	1.26931e-06	8.90173
SH2D2A	1.07074	7.27516	5.75466	2.12916e-08	1.26931e-06	8.9006
LPIN1	0.943119	8.85831	5.74757	2.21122e-08	1.31047e-06	8.86464
KIF3A	0.825161	6.61347	5.71946	2.56788e-08	1.51295e-06	8.72247
LZTS3	0.998491	5.25536	5.71627	2.61174e-08	1.52984e-06	8.70637
MICU1	-0.787662	7.7635	-5.70598	2.75817e-08	1.60628e-06	8.65452
STK3	-1.31794	6.04051	-5.69908	2.86084e-08	1.65649e-06	8.61978
UBASH3A	1.39765	5.56417	5.6974	2.88647e-08	1.66178e-06	8.6113
SFT2D1	-0.867977	10.2349	-5.6949	2.92492e-08	1.668e-06	8.59873
CDC42SE2	0.81977	11.7378	5.69454	2.93039e-08	1.668e-06	8.59695
TSEN54	0.862137	8.43843	5.69046	2.99437e-08	1.69485e-06	8.57642
RHOF	0.915188	8.9248	5.68726	3.04551e-08	1.71351e-06	8.56033
TRAF1	1.37726	7.53495	5.68628	3.06136e-08	1.71351e-06	8.5554
FAM65A	-0.699937	8.52524	-5.68288	3.11689e-08	1.73496e-06	8.53831
CCL28	1.00552	5.81522	5.6786	3.18807e-08	1.76482e-06	8.51685
MOAP1	0.9251	9.78417	5.6769	3.21686e-08	1.77103e-06	8.50831
PGLS	-0.907149	8.71034	-5.67437	3.26014e-08	1.78511e-06	8.49561
SBK1	1.43476	5.92603	5.66197	3.4804e-08	1.89085e-06	8.43349
GGA1	0.606966	9.65603	5.6614	3.49079e-08	1.89085e-06	8.43066
ZNF571	1.53403	4.62945	5.6574	3.56512e-08	1.9177e-06	8.41064
ATP11A	-1.11861	7.9489	-5.65612	3.58932e-08	1.9177e-06	8.40421
PACSIN2	-1.09383	9.31097	-5.65569	3.59747e-08	1.9177e-06	8.40206
SLC26A11	1.17604	7.70702	5.65407	3.62833e-08	1.92397e-06	8.39394
RAB7A	-0.765109	10.1725	-5.64376	3.83035e-08	2.01114e-06	8.34247
CDC14A	0.955696	6.78429	5.64276	3.85061e-08	2.01114e-06	8.33745
ASPA	1.44361	3.57738	5.64266	3.8526e-08	2.01114e-06	8.33696
SAMD3	1.95441	6.92698	5.63992	3.90855e-08	2.02983e-06	8.32326
ADRBK2	-1.41004	7.61481	-5.63861	3.93559e-08	2.03339e-06	8.31672
SS18L2	0.464561	10.0891	5.62014	4.33585e-08	2.22876e-06	8.22471
CD36	-2.36334	6.66336	-5.61241	4.51516e-08	2.30037e-06	8.18623
PIK3AP1	-1.2861	10.2295	-5.61217	4.52083e-08	2.30037e-06	8.18503
IMPA2	-1.82484	6.26429	-5.61091	4.55057e-08	2.30387e-06	8.17881
ARRDC4	-1.41101	6.81005	-5.60882	4.6007e-08	2.31761e-06	8.1684
SYNE2	1.48648	7.47787	5.60556	4.67986e-08	2.34575e-06	8.1522
LRRC43	1.76783	6.1142	5.5963	4.91186e-08	2.44286e-06	8.10625
SPTLC2	-0.890047	8.58375	-5.5959	4.9221e-08	2.44286e-06	8.10428
KPNA5	1.2346	7.55977	5.59378	4.97696e-08	2.45531e-06	8.09375
ATP6V0A1	-0.849692	7.12817	-5.59305	4.99593e-08	2.45531e-06	8.09014
DDX24	0.739214	10.1035	5.5848	5.21559e-08	2.55083e-06	8.04928
ZNF880	1.02808	6.00146	5.58376	5.24408e-08	2.55237e-06	8.04411
TTC28.AS1	1.0248	7.12429	5.58167	5.30156e-08	2.55795e-06	8.03376
USP53	1.19363	6.07942	5.5815	5.30632e-08	2.55795e-06	8.03291
CLIC4	-1.63086	7.52882	-5.57828	5.39612e-08	2.58885e-06	8.01697
SARAF	0.638805	12.3689	5.56961	5.64512e-08	2.69548e-06	7.97414
AURKC	1.44788	4.74372	5.5663	5.74314e-08	2.72935e-06	7.9578
GCA	-1.67078	8.14511	-5.56497	5.78305e-08	2.73541e-06	7.95123
TSHZ1	1.38063	7.84928	5.56241	5.86058e-08	2.75913e-06	7.93858
TKT	-1.05595	10.2098	-5.55862	5.97711e-08	2.8009e-06	7.91989
CDC37L1	0.844216	7.07477	5.55668	6.03774e-08	2.81621e-06	7.91031
DBNL	-0.692087	7.92449	-5.5498	6.25717e-08	2.90511e-06	7.87643
KLF12	1.40525	8.11646	5.54734	6.33777e-08	2.92904e-06	7.86428
ARIH2OS	0.961181	4.75623	5.52071	7.27494e-08	3.3468e-06	7.7334
BICD2	-0.720518	9.42582	-5.51556	7.47126e-08	3.4215e-06	7.70813
IL13RA1	-1.62313	7.10377	-5.51331	7.55853e-08	3.4458e-06	7.69711
RGCC	1.87631	8.85127	5.51184	7.61595e-08	3.45634e-06	7.68993
TLE2	1.82381	5.23168	5.50962	7.70361e-08	3.48044e-06	7.67907
HSD17B4	-1.18377	8.46654	-5.49979	8.10452e-08	3.64523e-06	7.63093
AHCYL1	-0.754499	9.87967	-5.49805	8.17749e-08	3.6617e-06	7.62243
WHAMM	1.06341	8.2004	5.49159	8.45416e-08	3.76884e-06	7.59086
HEXB	-0.933123	10.1055	-5.48002	8.97243e-08	3.98226e-06	7.53442
CPPED1	-1.54974	7.89701	-5.47656	9.13338e-08	4.03591e-06	7.51756
MTMR10	-0.815001	8.03983	-5.46912	9.48937e-08	4.15377e-06	7.48129
TBXAS1	-1.32405	6.90768	-5.46889	9.5007e-08	4.15377e-06	7.48016
BCL10	-0.605585	8.89795	-5.46774	9.55667e-08	4.15377e-06	7.47459
NOG	1.97488	3.6737	5.46757	9.565e-08	4.15377e-06	7.47376
RPL10L	0.683303	6.36185	5.46378	9.75277e-08	4.21713e-06	7.45532
POMT1	0.695317	6.17737	5.46128	9.8789e-08	4.25341e-06	7.44314
KCNA3	1.15411	5.97405	5.45987	9.95021e-08	4.26578e-06	7.43632
CSF2RB	-1.88506	9.295	-5.45881	1.00047e-07	4.26578e-06	7.43114
HDLBP	-0.779416	9.12913	-5.45822	1.00346e-07	4.26578e-06	7.4283
USP20	0.769179	7.16507	5.45375	1.02674e-07	4.34554e-06	7.40655
RPS4XP3	0.660482	6.19197	5.45297	1.03085e-07	4.34554e-06	7.40277
RPL35A	0.868046	11.767	5.44154	1.09292e-07	4.58799e-06	7.34732
PITPNC1	1.16371	8.35338	5.43973	1.10312e-07	4.61158e-06	7.33852
ARHGEF2	-0.702569	9.87787	-5.43246	1.14482e-07	4.76613e-06	7.30334
FYN	1.28987	10.0806	5.43076	1.15483e-07	4.78803e-06	7.29508
DEF8	-0.82412	8.26468	-5.41735	1.23657e-07	5.10591e-06	7.23025
VPS35	-0.677982	10.4216	-5.41614	1.24422e-07	5.11652e-06	7.2244
RASA3	1.4018	7.59284	5.40908	1.28972e-07	5.28207e-06	7.19036
UXT	0.6197	10.8072	5.39914	1.35659e-07	5.53346e-06	7.14244
ITPKB	1.24183	7.76349	5.39771	1.36654e-07	5.55158e-06	7.13551
CELSR3	0.811304	5.64121	5.3904	1.41818e-07	5.71736e-06	7.10036
SNX1	-0.716516	8.93192	-5.39033	1.4187e-07	5.71736e-06	7.10001
NRCAM	0.969426	4.75568	5.37475	1.53531e-07	6.16267e-06	7.02515
ODF3L2	1.47842	4.67947	5.37205	1.55643e-07	6.22265e-06	7.01221
TNRC6C	1.08982	6.51738	5.36765	1.59152e-07	6.33776e-06	6.99109
RHOH	1.39722	8.52126	5.3635	1.62525e-07	6.44659e-06	6.97122
RNF144B	-1.43886	7.79914	-5.36172	1.63995e-07	6.4794e-06	6.96268
HOXC11	1.79039	4.91307	5.35888	1.66365e-07	6.54738e-06	6.94909
SCO2	-0.934413	8.43147	-5.35752	1.67515e-07	6.56698e-06	6.94256
RANBP2	0.849259	9.86264	5.35192	1.72322e-07	6.71951e-06	6.91576
DHTKD1	-0.951957	7.55	-5.35144	1.7274e-07	6.71951e-06	6.91346
THAP2	0.941781	6.32375	5.34601	1.77537e-07	6.87954e-06	6.88752
SGSM2	0.66677	8.99755	5.34209	1.81078e-07	6.98988e-06	6.86881
LARP4B	-0.681125	8.55912	-5.34128	1.81825e-07	6.99194e-06	6.86491
TTC39C	1.05717	8.10623	5.33962	1.83346e-07	7.02361e-06	6.85702
CCDC59	0.62848	9.87204	5.33307	1.89498e-07	7.23177e-06	6.82576
SPTBN1	1.49226	8.19186	5.32972	1.9272e-07	7.32304e-06	6.80979
SCML1	1.54198	5.8578	5.32908	1.93343e-07	7.32304e-06	6.80673
PGAP1	1.24183	6.20941	5.32667	1.95696e-07	7.37792e-06	6.79527
PLAGL1	-1.14069	7.36781	-5.32611	1.96256e-07	7.37792e-06	6.79256
B3GALTL	0.813983	6.23301	5.32491	1.97439e-07	7.39478e-06	6.78688
NAA16	1.0218	8.19573	5.32034	2.02026e-07	7.51538e-06	6.76512
KIF5C	1.01278	6.09447	5.32022	2.02151e-07	7.51538e-06	6.76454
ETS1	1.42802	10.4281	5.31659	2.05867e-07	7.62541e-06	6.74729
C17orf62	-0.898667	8.71755	-5.31473	2.07802e-07	7.64563e-06	6.73843
TSPYL4	0.902403	8.21913	5.31449	2.08058e-07	7.64563e-06	6.73726
FOXP1	0.914314	10.5352	5.31388	2.0869e-07	7.64563e-06	6.73439
TGS1	0.703927	8.85888	5.30881	2.14066e-07	7.8142e-06	6.7103
CMC1	1.38057	8.5376	5.30727	2.15733e-07	7.84659e-06	6.70296
RNF135	-1.42155	8.34177	-5.30584	2.17279e-07	7.87442e-06	6.6962
TTR	1.50985	4.96857	5.3034	2.19953e-07	7.94273e-06	6.68462
RAB33A	1.15314	6.8367	5.29747	2.2659e-07	8.12515e-06	6.65647
RRN3	0.744394	8.45754	5.29705	2.27067e-07	8.12515e-06	6.65448
SMARCD1	0.606884	7.18294	5.29674	2.27423e-07	8.12515e-06	6.65299
IFI30	-1.52942	9.96226	-5.2938	2.30791e-07	8.17359e-06	6.63907
SKI	1.16241	8.05907	5.29331	2.31359e-07	8.17359e-06	6.63675
CAPZA2	-0.645576	10.5512	-5.29237	2.32447e-07	8.17359e-06	6.63231
OSBPL11	-1.00152	8.15824	-5.29211	2.32759e-07	8.17359e-06	6.63104
PLEKHA1	1.4627	7.38597	5.29204	2.32836e-07	8.17359e-06	6.63072
THEMIS2	-1.61331	8.67781	-5.28967	2.3561e-07	8.24226e-06	6.61951
PRCP	-1.04356	9.45863	-5.28862	2.36855e-07	8.25715e-06	6.61452
GGT5	1.47331	3.93883	5.28176	2.45122e-07	8.51588e-06	6.58204
FEZ2	-0.836506	8.90773	-5.27932	2.48124e-07	8.59056e-06	6.57052
FBXL14	1.04188	8.29577	5.27711	2.50881e-07	8.65624e-06	6.56006
ATP6V1B2	-0.996305	9.91243	-5.2763	2.51903e-07	8.66185e-06	6.55621
LUZP4	1.66421	4.27342	5.27548	2.5293e-07	8.6676e-06	6.55236
NR1D2	1.41063	7.85976	5.27334	2.55653e-07	8.73119e-06	6.54222
LRRN3	1.71463	6.27883	5.26546	2.65898e-07	9.03703e-06	6.50503
SIRPG	1.46544	5.37194	5.26508	2.66402e-07	9.03703e-06	6.50324
KIAA1614	1.54567	4.9091	5.26165	2.70999e-07	9.16213e-06	6.48705
SSR2	0.534805	11.1661	5.25858	2.75167e-07	9.27191e-06	6.4726
RMI1	-1.1605	7.26403	-5.25575	2.79077e-07	9.37234e-06	6.45925
PRRC2C	0.665313	11.19	5.25236	2.83828e-07	9.47087e-06	6.44327
CD27	1.34997	6.39309	5.25231	2.83891e-07	9.47087e-06	6.44306
BCKDK	-0.77853	6.86245	-5.25031	2.86734e-07	9.53413e-06	6.43363
GDI2	-0.645293	11.8036	-5.2484	2.8947e-07	9.59347e-06	6.42464
CNST	0.769412	7.69844	5.24082	3.00583e-07	9.92908e-06	6.389
ZBTB38	1.11139	8.46367	5.22985	3.17395e-07	1.04502e-05	6.3375
FOXO1	0.951148	8.45106	5.22441	3.26083e-07	1.07013e-05	6.31196
SYNGR2	-0.753787	8.9811	-5.22178	3.30353e-07	1.08051e-05	6.29965
HSBP1	-0.700973	9.61612	-5.22115	3.31392e-07	1.08051e-05	6.29668
GAB1	-1.0701	5.72924	-5.21794	3.36698e-07	1.09427e-05	6.28165
ATP6V0D1	-0.831662	9.95228	-5.2169	3.38431e-07	1.09636e-05	6.27679
MPP1	-1.38053	8.53917	-5.21464	3.42235e-07	1.10187e-05	6.26622
TIGIT	1.30496	6.03672	5.21459	3.42318e-07	1.10187e-05	6.26599
RGS1	1.82111	9.26469	5.21106	3.48364e-07	1.11776e-05	6.24943
OXR1	-0.997242	7.86815	-5.20129	3.65587e-07	1.1693e-05	6.20378
GFI1	0.951439	6.86532	5.20011	3.6773e-07	1.17243e-05	6.19826
DCAF5	0.880163	8.6515	5.19912	3.69521e-07	1.17442e-05	6.19366
CCDC116	1.19124	4.41759	5.19036	3.85852e-07	1.22247e-05	6.15276
PPHLN1	0.764304	10.0577	5.18833	3.89735e-07	1.22793e-05	6.14329
TRABD2A	1.39969	6.25172	5.18818	3.90011e-07	1.22793e-05	6.14262
LAMP2	-0.89831	9.65702	-5.18446	3.97231e-07	1.24676e-05	6.12528
SON	0.541883	11.6384	5.17963	4.06797e-07	1.27282e-05	6.10278
NLRC5	1.01149	9.47012	5.17471	4.16752e-07	1.29993e-05	6.07991
ID2	1.2383	11.5204	5.16206	4.4349e-07	1.37906e-05	6.02112
SPATA13	1.15717	9.04535	5.15844	4.51441e-07	1.39726e-05	6.00432
NFE2	-1.76451	5.16983	-5.15814	4.52116e-07	1.39726e-05	6.00291
SLC25A26	0.661216	7.67978	5.15435	4.60588e-07	1.41909e-05	5.98536
GM2A	-1.15569	8.5234	-5.15364	4.62202e-07	1.41972e-05	5.98205
ERP27	0.929692	6.48164	5.15297	4.63713e-07	1.42003e-05	5.97897
NCSTN	-0.764858	8.13033	-5.14773	4.7579e-07	1.4526e-05	5.95467
PRDX3	-1.08494	9.86605	-5.1463	4.79136e-07	1.4584e-05	5.94804
GAS5	0.804957	10.6433	5.14555	4.80892e-07	1.45933e-05	5.94458
C11orf1	0.842175	7.22442	5.14155	4.90399e-07	1.48371e-05	5.92608
MED10	0.528663	8.52377	5.13823	4.98436e-07	1.50352e-05	5.91072
NMT2	1.27319	6.49096	5.13424	5.08249e-07	1.52854e-05	5.89229
LRIG1	1.19821	7.32812	5.12858	5.22514e-07	1.56149e-05	5.86613
DOK3	-1.64341	6.59972	-5.12848	5.22773e-07	1.56149e-05	5.86566
NKTR	1.0112	9.80077	5.12805	5.23854e-07	1.56149e-05	5.86371
HCK	-1.85594	7.37103	-5.12162	5.40564e-07	1.60309e-05	5.83404
OVGP1	0.672874	5.88787	5.12146	5.40994e-07	1.60309e-05	5.83329
DAPK1	-1.37151	7.95158	-5.11555	5.56806e-07	1.64511e-05	5.80607
ZNF836	0.881661	6.73744	5.11433	5.60144e-07	1.65013e-05	5.80042
PHLDB2	1.46326	5.5105	5.11291	5.64025e-07	1.65672e-05	5.79389
CARS2	-0.6755	8.37059	-5.11158	5.67693e-07	1.66265e-05	5.78777
GZMB	1.94536	9.58073	5.10986	5.72476e-07	1.6718e-05	5.77984
BRI3BP	-0.995887	8.5261	-5.10866	5.75807e-07	1.67666e-05	5.77436
UTP23	0.720912	8.61262	5.10448	5.87654e-07	1.70471e-05	5.75512
PBX2	-0.792273	7.77737	-5.10407	5.88824e-07	1.70471e-05	5.75324
CST3	-1.73823	8.00077	-5.10258	5.93106e-07	1.71219e-05	5.7464
KMT2A	0.845618	8.26218	5.09901	6.03519e-07	1.73238e-05	5.72995
SNRNP200	0.709639	7.99983	5.099	6.03539e-07	1.73238e-05	5.72992
STK17A	1.15708	9.86276	5.09284	6.21888e-07	1.77998e-05	5.70163
KAT6B	0.912056	8.42678	5.09167	6.25432e-07	1.78303e-05	5.69626
TPP2	0.706261	8.91027	5.09132	6.26495e-07	1.78303e-05	5.69466
DIS3L2	1.06074	6.45763	5.08929	6.32708e-07	1.79564e-05	5.68534
ZNF331	1.36549	7.90598	5.08368	6.50152e-07	1.83791e-05	5.65965
DHX36	0.764052	9.81466	5.08334	6.51251e-07	1.83791e-05	5.65805
GBA2	-0.502108	7.10592	-5.08016	6.61359e-07	1.86123e-05	5.64351
SMAD7	1.41506	7.44568	5.07937	6.63892e-07	1.86315e-05	5.6399
PJA1	0.723405	7.7146	5.07496	6.78234e-07	1.89811e-05	5.61971
GON4L	0.633853	8.05566	5.06732	7.03811e-07	1.96424e-05	5.58475
ZNRD1	0.794227	8.97819	5.0654	7.10369e-07	1.97706e-05	5.57599
MGAT4A	1.52009	8.41432	5.0629	7.19016e-07	1.99199e-05	5.56457
KIAA0930	-1.03378	8.6961	-5.06216	7.21593e-07	1.99199e-05	5.56119
MGME1	-1.06775	8.14642	-5.06158	7.23605e-07	1.99199e-05	5.55856
YWHAG	-0.791419	10.9286	-5.06157	7.23639e-07	1.99199e-05	5.55852
HSF2	0.878937	7.39147	5.06002	7.29096e-07	1.99758e-05	5.55142
TCF4	-1.35254	8.08553	-5.05987	7.29636e-07	1.99758e-05	5.55072
RNF216	0.636443	7.57377	5.05839	7.34879e-07	2.00497e-05	5.54396
C4orf46	0.925815	11.8167	5.05798	7.36317e-07	2.00497e-05	5.54212
GRN	-1.17598	9.14165	-5.05641	7.41936e-07	2.01482e-05	5.53494
CYLD	0.831238	9.71304	5.05025	7.64329e-07	2.07006e-05	5.50686
LDOC1L	0.841851	7.75832	5.04856	7.70597e-07	2.08144e-05	5.49915
PTGS1	-1.3581	6.85938	-5.04774	7.73649e-07	2.08409e-05	5.49542
APBB1	0.756431	5.46104	5.04559	7.81725e-07	2.10024e-05	5.48562
TBC1D5	-0.948492	8.45788	-5.04013	8.02578e-07	2.15053e-05	5.46076
ZNF24	0.687322	9.46937	5.03729	8.13623e-07	2.17392e-05	5.44786
CYBRD1	-1.71081	5.74656	-5.03678	8.15626e-07	2.17392e-05	5.44554
TNFAIP3	1.22136	11.0011	5.03539	8.21092e-07	2.18272e-05	5.43924
TPP1	-1.03084	10.4426	-5.03443	8.24889e-07	2.18704e-05	5.43488
SLC39A13	0.600287	6.91223	5.03146	8.36767e-07	2.21271e-05	5.42138
CD7	1.13173	6.78376	5.02942	8.45015e-07	2.22867e-05	5.41213
PRKAR1A	-0.695096	11.4624	-5.02852	8.48708e-07	2.22875e-05	5.40801
KNCN	1.41983	4.25882	5.02765	8.52267e-07	2.22875e-05	5.40406
ZNF329	1.08004	6.19254	5.02763	8.52327e-07	2.22875e-05	5.40399
RALB	-1.05853	8.78402	-5.02725	8.53891e-07	2.22875e-05	5.40226
INSR	-1.15787	6.27727	-5.02611	8.58592e-07	2.23522e-05	5.39708
MAGED2	0.770489	7.68003	5.02385	8.67974e-07	2.25382e-05	5.38682
EML4	0.844285	9.45587	5.02218	8.7498e-07	2.26618e-05	5.37924
ZXDB	0.994362	6.35455	5.02137	8.78384e-07	2.26916e-05	5.37557
LINC00261	1.30627	3.62761	5.01456	9.0761e-07	2.33866e-05	5.34468
FIG4	-0.856205	7.99159	-5.01195	9.19019e-07	2.36202e-05	5.33289
ARFIP1	-1.04045	7.92908	-5.01112	9.22684e-07	2.36541e-05	5.32914
KIAA1671	1.11766	6.23385	5.00662	9.42845e-07	2.41096e-05	5.30874
GSN	-1.14111	8.47014	-5.00547	9.48057e-07	2.41787e-05	5.30354
TNK1	0.58966	5.77178	5.00495	9.50407e-07	2.41787e-05	5.3012
UQCRB	0.736633	11.7429	5.00399	9.54772e-07	2.41787e-05	5.29688
PGM2	-0.914627	8.83005	-5.00335	9.57704e-07	2.41787e-05	5.29399
C12orf65	0.722363	7.47199	5.00277	9.60372e-07	2.41787e-05	5.29136
RPS9	0.807018	12.4375	5.00214	9.63278e-07	2.41787e-05	5.28851
MTX3	0.806529	7.30283	5.0019	9.644e-07	2.41787e-05	5.28741
TBX21	1.25557	7.2847	5.00182	9.64747e-07	2.41787e-05	5.28707
DRAM1	-1.13006	7.04046	-4.99779	9.83554e-07	2.45459e-05	5.26886
KIF13A	-1.36544	6.24863	-4.99735	9.85641e-07	2.45459e-05	5.26686
MIS18BP1	-0.989683	8.14653	-4.99712	9.86709e-07	2.45459e-05	5.26583
GAA	-0.763585	7.36646	-4.9893	1.02435e-06	2.54072e-05	5.23051
WNT10B	0.751613	5.55049	4.98889	1.02637e-06	2.54072e-05	5.22865
RUFY1	-0.64053	8.72923	-4.98597	1.04078e-06	2.56758e-05	5.2155
RAB31	-1.79344	7.87672	-4.98566	1.04232e-06	2.56758e-05	5.2141
TIGD1	0.74387	6.16789	4.97545	1.09441e-06	2.68931e-05	5.16811
DTX3	1.12679	6.17439	4.97035	1.12132e-06	2.74873e-05	5.14519
ADPRM	0.633156	7.64891	4.9616	1.16905e-06	2.85526e-05	5.10588
RPL18AP16	0.726203	7.93905	4.96092	1.17284e-06	2.85526e-05	5.10283
ZNF91	1.32137	8.29871	4.96049	1.17525e-06	2.85526e-05	5.10089
IFNGR2	-1.21421	8.60901	-4.96034	1.17611e-06	2.85526e-05	5.1002
PCTP	-1.16062	7.22721	-4.95729	1.19329e-06	2.89e-05	5.08653
RAB10	-0.847893	10.4932	-4.95542	1.20395e-06	2.90882e-05	5.07814
NUFIP1	0.732872	6.97065	4.95231	1.22191e-06	2.94516e-05	5.06417
GTPBP10	0.854884	7.25308	4.95169	1.22551e-06	2.94679e-05	5.0614
RPS15A	0.815278	12.1417	4.94922	1.23994e-06	2.97439e-05	5.05036
FAM134B	1.10939	5.83983	4.94815	1.24629e-06	2.98251e-05	5.04555
EPHA1	1.38963	4.75248	4.94667	1.25508e-06	2.99644e-05	5.03892
INPP5F	-0.678419	7.30907	-4.94598	1.2592e-06	2.99915e-05	5.03583
GAPT	-1.69911	5.77455	-4.93938	1.29925e-06	3.08725e-05	5.00631
MAP3K5	-0.787943	8.77452	-4.93756	1.31055e-06	3.10678e-05	4.99814
SYT11	0.874098	6.85879	4.93464	1.32878e-06	3.14259e-05	4.98512
PHKB	-0.950639	7.84351	-4.93254	1.34207e-06	3.1666e-05	4.97574
FAM160B2	0.669077	6.87719	4.9298	1.35966e-06	3.20061e-05	4.96346
FUCA2	-0.99188	7.16802	-4.9278	1.37255e-06	3.2234e-05	4.95457
S100B	1.52036	4.39671	4.92575	1.38597e-06	3.24736e-05	4.9454
TSPYL2	0.846683	7.99019	4.92481	1.39214e-06	3.25425e-05	4.94121
SPG21	-0.689311	9.97599	-4.91719	1.44326e-06	3.36595e-05	4.90722
RSBN1	0.775743	8.63255	4.91624	1.44971e-06	3.37318e-05	4.90302
UBE2D2	0.480077	10.3134	4.90815	1.50622e-06	3.49659e-05	4.86698
RB1	-1.05278	8.88643	-4.90565	1.52407e-06	3.52989e-05	4.85588
CPVL	-2.10656	6.62	-4.90348	1.53977e-06	3.54782e-05	4.84622
SPTAN1	0.905149	7.95783	4.903	1.54327e-06	3.54782e-05	4.84408
CDK17	0.890314	9.43978	4.90293	1.54378e-06	3.54782e-05	4.84377
G3BP2	0.633978	10.178	4.90264	1.5459e-06	3.54782e-05	4.84247
SNHG6	0.765107	11.9867	4.89539	1.59961e-06	3.65539e-05	4.81029
ZCCHC11	0.77733	7.76383	4.89533	1.60003e-06	3.65539e-05	4.81004
VPS37C	-0.872677	8.08377	-4.89329	1.61549e-06	3.68236e-05	4.80099
PPP2R2B	0.796873	5.64166	4.89177	1.62709e-06	3.70043e-05	4.79424
JADE2	1.02903	8.64393	4.8912	1.63152e-06	3.70216e-05	4.79168
GORASP1	-0.880051	6.58602	-4.88848	1.65251e-06	3.74135e-05	4.77964
HIATL1	-0.719219	9.25612	-4.88154	1.70735e-06	3.85685e-05	4.74888
SEC14L1	-0.810847	9.60133	-4.88054	1.71537e-06	3.86389e-05	4.74446
ACTR3	-0.614034	12.2471	-4.8802	1.71814e-06	3.86389e-05	4.74295
TMC8	1.06711	9.25989	4.87898	1.72804e-06	3.8775e-05	4.73753
FES	-1.3074	6.48624	-4.87589	1.75325e-06	3.92534e-05	4.72388
SCPEP1	-1.08735	8.55714	-4.87461	1.7638e-06	3.9402e-05	4.71823
PDCD4	1.24847	5.82358	4.8676	1.82284e-06	4.06307e-05	4.68722
PHF1	0.743067	9.342	4.86607	1.83592e-06	4.08321e-05	4.68049
TBRG1	0.858522	9.03553	4.86556	1.84038e-06	4.0841e-05	4.6782
LLGL1	0.561319	7.23715	4.86463	1.84835e-06	4.09277e-05	4.67413
ACSS2	-0.792175	6.98487	-4.86272	1.86497e-06	4.11185e-05	4.6657
CHCHD7	0.711927	9.0375	4.86271	1.86513e-06	4.11185e-05	4.66562
GOLIM4	-1.12797	7.50989	-4.85911	1.89683e-06	4.17262e-05	4.64975
AUTS2	1.63831	7.53078	4.85742	1.9119e-06	4.1966e-05	4.64229
RSF1	0.682509	9.2081	4.85316	1.95042e-06	4.27183e-05	4.62351
MMAA	0.734168	6.70269	4.85254	1.95603e-06	4.27484e-05	4.62081
GOSR1	0.632676	9.11324	4.85186	1.96229e-06	4.27923e-05	4.6178
ZMIZ1	-0.922865	9.56177	-4.85113	1.96902e-06	4.28464e-05	4.61457
KANSL1	0.568306	9.89023	4.84879	1.99061e-06	4.31772e-05	4.6043
ABCB1	1.40596	6.45593	4.84856	1.9928e-06	4.31772e-05	4.60327
MGST2	-1.01666	8.1855	-4.84734	2.00416e-06	4.32543e-05	4.59791
SLC35A5	-0.858108	7.53317	-4.84726	2.00494e-06	4.32543e-05	4.59755
C14orf28	0.711813	6.34807	4.84641	2.01289e-06	4.33331e-05	4.59382
P2RY8	1.31774	9.44148	4.84239	2.05114e-06	4.40623e-05	4.5761
USP32	-0.857427	8.51035	-4.83906	2.08321e-06	4.46561e-05	4.56149
GPR68	0.98295	7.35245	4.83765	2.097e-06	4.48562e-05	4.55528
C14orf159	-1.05753	7.87271	-4.83502	2.12284e-06	4.53127e-05	4.54375
RNF130	-1.33902	8.69905	-4.83224	2.15057e-06	4.58075e-05	4.53153
FBXW4	0.583081	7.64048	4.83119	2.16115e-06	4.59358e-05	4.52691
FLII	-0.557936	9.11579	-4.82098	2.26638e-06	4.79987e-05	4.48216
SP1	-0.865719	8.78392	-4.82086	2.26773e-06	4.79987e-05	4.4816
FOXK1	0.690825	7.93893	4.82032	2.27344e-06	4.80186e-05	4.47923
PPIG	0.54728	10.0626	4.8193	2.28425e-06	4.8146e-05	4.47476
CIRBP	0.779761	10.9431	4.81837	2.2941e-06	4.82527e-05	4.47071
DUSP26	1.26549	4.71702	4.81254	2.35715e-06	4.93912e-05	4.4452
PYHIN1	1.03914	6.6374	4.81246	2.35803e-06	4.93912e-05	4.44484
MEF2C	-1.5951	7.16479	-4.81134	2.3703e-06	4.95451e-05	4.43996
PNISR	0.592775	10.4726	4.81	2.38514e-06	4.97521e-05	4.43409
FCGRT	-1.23206	7.20923	-4.80631	2.42635e-06	5.05071e-05	4.41796
FKBP15	-0.889359	8.42911	-4.80548	2.43572e-06	5.05951e-05	4.41434
CLDND1	0.771157	9.83283	4.80505	2.44062e-06	5.05951e-05	4.41245
SKAP1	1.0424	7.45082	4.80096	2.4874e-06	5.14591e-05	4.39458
SYTL3	0.919822	8.26073	4.79993	2.49925e-06	5.15982e-05	4.39011
SUMF1	-0.834253	8.32804	-4.79806	2.52107e-06	5.19422e-05	4.38193
SUN2	0.919586	9.30734	4.79432	2.56514e-06	5.27424e-05	4.36562
TTC39B	0.813773	6.38472	4.79185	2.59465e-06	5.32406e-05	4.35486
NAGA	-1.03829	7.907	-4.79071	2.60841e-06	5.3414e-05	4.34988
PPP1R16B	1.08694	8.88748	4.78978	2.61966e-06	5.35357e-05	4.34583
MAST4	0.826182	7.32101	4.78875	2.63215e-06	5.36821e-05	4.34136
FBXO21	0.696102	8.52626	4.78673	2.6569e-06	5.40774e-05	4.33255
KIF21B	1.13119	7.55826	4.78344	2.69767e-06	5.47965e-05	4.31822
CREM	1.21982	9.18159	4.77802	2.76622e-06	5.60411e-05	4.29462
SFMBT1	0.639151	7.06838	4.77755	2.7722e-06	5.60411e-05	4.29259
ACTB	-0.574316	13.9973	-4.77728	2.77563e-06	5.60411e-05	4.29142
2020-09-06	0.77373	8.72336	4.7736	2.82326e-06	5.68887e-05	4.27542
BCL11A	-1.53806	6.63036	-4.77018	2.86821e-06	5.76791e-05	4.26056
TRIOBP	-0.625179	8.52023	-4.76865	2.88846e-06	5.79221e-05	4.25394
DNAJB14	0.688768	8.99164	4.7684	2.89179e-06	5.79221e-05	4.25286
ZMYM5	0.76315	6.85096	4.76533	2.93313e-06	5.86335e-05	4.23951
ZBTB43	0.649612	7.9207	4.76331	2.96051e-06	5.88933e-05	4.23077
ITFG1	-0.827416	8.27074	-4.76321	2.9619e-06	5.88933e-05	4.23033
FUS	0.638379	9.89206	4.76308	2.96366e-06	5.88933e-05	4.22977
FGD4	-1.54676	5.72614	-4.75871	3.02391e-06	5.99722e-05	4.21084
SLC4A7	0.83047	7.94531	4.75824	3.03045e-06	5.99839e-05	4.20881
SGCB	0.743427	6.07949	4.75404	3.08972e-06	6.09392e-05	4.1906
TYMP	-1.13939	7.57737	-4.75396	3.09081e-06	6.09392e-05	4.19026
RASA2	0.911434	9.54138	4.75219	3.11612e-06	6.11913e-05	4.18259
SAP18	0.624681	10.9064	4.75166	3.12377e-06	6.11913e-05	4.18029
HCST	1.02145	9.81244	4.75165	3.12389e-06	6.11913e-05	4.18025
ZHX2	1.06674	8.28284	4.75137	3.12789e-06	6.11913e-05	4.17905
TNFSF13B	-1.56816	8.66119	-4.74972	3.15167e-06	6.1537e-05	4.17193
BRWD1	0.795459	7.34519	4.74876	3.1657e-06	6.16914e-05	4.16775
NPHP3	0.891228	7.16201	4.74721	3.18839e-06	6.20136e-05	4.16104
MEI1	0.677957	7.22218	4.7452	3.21799e-06	6.24686e-05	4.15235
CD302	-1.8607	7.22777	-4.74292	3.25179e-06	6.29155e-05	4.14252
FKBP1A	-0.895334	9.52336	-4.74281	3.2535e-06	6.29155e-05	4.14203
KIF2A	0.77961	8.70739	4.74104	3.28009e-06	6.33082e-05	4.13438
RAB24	-1.01143	8.51515	-4.73933	3.30593e-06	6.36849e-05	4.127
SNCA	-1.10267	6.75692	-4.73868	3.31582e-06	6.37537e-05	4.12419
EVL	1.11356	9.36725	4.73335	3.39794e-06	6.5208e-05	4.10119
TST	-1.27672	6.92766	-4.73284	3.40583e-06	6.52353e-05	4.09901
EPB41L4A.AS1	0.985724	9.58516	4.73123	3.43108e-06	6.55942e-05	4.09206
FBXO3	0.769635	7.52543	4.73016	3.44791e-06	6.57911e-05	4.08747
FOXN2	-0.687521	9.11818	-4.72889	3.4682e-06	6.60532e-05	4.08195
PARP6	0.502056	8.85101	4.72417	3.54393e-06	6.73681e-05	4.06165
COLGALT1	-0.687461	7.80672	-4.72375	3.55081e-06	6.73717e-05	4.05982
MEF2A	-0.768528	8.48839	-4.72082	3.59879e-06	6.814e-05	4.04721
RPS6KA1	-0.764844	8.74297	-4.72045	3.60482e-06	6.814e-05	4.04563
KLRB1	3.53575	8.2616	4.71606	3.67799e-06	6.93928e-05	4.02675
PANK2	-0.661962	9.35964	-4.71506	3.69484e-06	6.95804e-05	4.02245
STIM2	0.832389	7.90487	4.71314	3.72743e-06	7.00584e-05	4.0142
HEBP1	-1.31017	7.70011	-4.71275	3.73413e-06	7.00584e-05	4.01251
PLXNC1	-1.16031	8.72735	-4.71159	3.75402e-06	7.03006e-05	4.00752
AMIGO1	0.951442	4.97427	4.71088	3.76613e-06	7.03967e-05	4.00449
PDGFC	-1.44081	5.74494	-4.70927	3.79399e-06	7.05823e-05	3.99756
MIAT	0.990848	7.67092	4.70909	3.79712e-06	7.05823e-05	3.99679
TUBA1C	-0.632314	11.8876	-4.70869	3.80408e-06	7.05823e-05	3.99507
MED6	0.795458	8.0978	4.70869	3.80409e-06	7.05823e-05	3.99507
FCHSD2	-0.830078	8.2848	-4.70686	3.83593e-06	7.10423e-05	3.98723
NCF4	-1.51165	8.1619	-4.70587	3.85337e-06	7.12344e-05	3.98297
RPL12	0.803009	12.0614	4.7044	3.87939e-06	7.1584e-05	3.97665
SNRK	0.864819	10.1193	4.70234	3.91589e-06	7.21151e-05	3.96785
PLCD1	0.76834	7.04264	4.70198	3.92249e-06	7.21151e-05	3.96627
FAM179A	0.777428	5.89749	4.70117	3.93696e-06	7.22493e-05	3.9628
CYB5R4	-0.720663	8.74395	-4.69988	3.96021e-06	7.25438e-05	3.95727
PSMD4	-0.505348	10.3435	-4.69651	4.02143e-06	7.35317e-05	3.94286
PLCG1	0.659726	7.29525	4.69582	4.03413e-06	7.36302e-05	3.9399
TANGO2	-0.745921	7.69236	-4.69294	4.0874e-06	7.44675e-05	3.92757
MLX	-0.562945	9.2413	-4.69051	4.13298e-06	7.5162e-05	3.91715
AURKAIP1	-0.571484	9.33695	-4.68959	4.15031e-06	7.53412e-05	3.91322
FAM222B	0.534382	8.01654	4.68885	4.1644e-06	7.54611e-05	3.91004
S1PR5	1.50196	5.87771	4.6821	4.29429e-06	7.76749e-05	3.88118
ALDH3B1	-0.769827	6.65791	-4.68024	4.33065e-06	7.81923e-05	3.87326
EMR2	-1.55266	6.38854	-4.67528	4.42944e-06	7.98328e-05	3.85208
NCF2	-1.88033	8.09267	-4.67313	4.4729e-06	8.04723e-05	3.84291
HSPA6	-1.43904	7.52691	-4.67232	4.48954e-06	8.06277e-05	3.83942
MYLIP	1.13963	9.53259	4.67172	4.50175e-06	8.07031e-05	3.83687
EIF5A2	0.77776	5.53272	4.66739	4.591e-06	8.21569e-05	3.81843
AVPR1B	1.23978	5.25607	4.66519	4.63705e-06	8.28338e-05	3.80906
ADI1	-0.673049	9.57106	-4.66427	4.65638e-06	8.30319e-05	3.80515
ZC3H15	0.572287	10.5658	4.66373	4.66788e-06	8.30899e-05	3.80284
MAF	1.26258	7.5082	4.66093	4.72758e-06	8.40041e-05	3.7909
LRRK2	-1.58555	5.6044	-4.65844	4.78127e-06	8.48086e-05	3.7803
CRBN	0.739937	9.61287	4.6568	4.81675e-06	8.52878e-05	3.77335
CERK	0.833343	8.87241	4.65601	4.83415e-06	8.54457e-05	3.76997
IL21R	1.20941	7.33318	4.65055	4.95514e-06	8.74309e-05	3.74676
PFKL	-0.570272	7.81245	-4.64939	4.98108e-06	8.7735e-05	3.74185
CLEC4A	-1.73784	7.45353	-4.64859	4.99913e-06	8.78993e-05	3.73846
DERA	-0.968376	8.22645	-4.64605	5.05683e-06	8.87587e-05	3.72769
GUCD1	-0.672941	9.13233	-4.64513	5.07798e-06	8.89157e-05	3.72377
BACH2	1.18845	6.98795	4.64439	5.09491e-06	8.89157e-05	3.72064
ZCCHC18	0.733653	5.67971	4.64396	5.10482e-06	8.89157e-05	3.71882
CWC15	0.473267	10.2988	4.64382	5.10814e-06	8.89157e-05	3.71821
MEGF9	-1.28953	8.14711	-4.64374	5.1099e-06	8.89157e-05	3.71788
ZFYVE28	0.86112	5.94067	4.64224	5.14476e-06	8.92457e-05	3.7115
HSDL2	-1.11198	7.5755	-4.64216	5.14658e-06	8.92457e-05	3.71117
ATG16L1	0.567096	7.02723	4.64092	5.17558e-06	8.94477e-05	3.70589
DPM1	0.444503	10.7778	4.6409	5.17598e-06	8.94477e-05	3.70582
LINS	0.654642	8.06957	4.6394	5.21114e-06	8.9901e-05	3.69947
PRRG4	-1.23013	6.2752	-4.63708	5.26603e-06	9.06927e-05	3.68963
SELM	1.20518	4.64222	4.63538	5.30658e-06	9.12352e-05	3.68243
WSB1	-0.720305	10.7555	-4.63459	5.32558e-06	9.14059e-05	3.67907
PRELID1	-0.65886	10.5294	-4.63253	5.37523e-06	9.21011e-05	3.67036
PAG1	1.21636	9.58063	4.63137	5.40353e-06	9.24288e-05	3.66544
PRPF38B	0.695537	9.18126	4.62967	5.445e-06	9.29803e-05	3.65826
PNMA1	0.75706	8.69332	4.62757	5.49684e-06	9.37068e-05	3.64936
TMCO3	-0.945352	7.90372	-4.62451	5.57304e-06	9.48452e-05	3.63644
COX4I1	0.469697	12.3834	4.62404	5.58506e-06	9.48894e-05	3.63442
CXCR3	1.15167	6.93366	4.62225	5.63024e-06	9.54961e-05	3.62686
HTATIP2	-0.878084	9.06647	-4.61938	5.70346e-06	9.65754e-05	3.61473
TYW5	0.574077	6.88327	4.61871	5.72064e-06	9.66601e-05	3.61191
EVI5	-1.39092	6.89338	-4.61844	5.72765e-06	9.66601e-05	3.61076
CCDC57	0.608433	6.59829	4.6179	5.74148e-06	9.67315e-05	3.6085
RCAN3	1.2135	8.01934	4.61717	5.76025e-06	9.68856e-05	3.60544
WDR55	0.415908	7.71261	4.61336	5.85993e-06	9.8398e-05	3.58934
APOM	0.594597	6.21857	4.61119	5.91748e-06	9.91989e-05	3.58017
TOX	1.17373	6.32884	4.60937	5.96582e-06	9.98433e-05	3.57253
CHD3	0.484644	7.74721	4.60842	5.99144e-06	0.000100106	3.56851
FGL2	-2.09568	8.43234	-4.60542	6.07265e-06	0.000101295	3.55588
UQCRC1	-0.862842	8.99619	-4.60329	6.13097e-06	0.000102098	3.54691
SLC25A11	-0.726172	7.76923	-4.59996	6.22342e-06	0.000103467	3.53287
EPSTI1	-1.11716	8.25027	-4.59533	6.35382e-06	0.000105461	3.51342
ZNF106	-0.780244	8.59293	-4.59453	6.37665e-06	0.000105666	3.51005
CXorf21	-0.897274	7.72827	-4.59291	6.42325e-06	0.0001061	3.50322
ZNF800	0.658495	7.87986	4.59288	6.42395e-06	0.0001061	3.50312
FAM84B	0.775002	6.50462	4.58916	6.53193e-06	0.000107619	3.48749
PAPD5	0.742551	9.0065	4.58898	6.53722e-06	0.000107619	3.48673
DOCK5	-1.42632	7.31002	-4.58816	6.5614e-06	0.00010784	3.48326
TCAIM	-0.733099	7.38181	-4.58399	6.68475e-06	0.000109689	3.46579
ALOX5	-1.97613	7.248	-4.57741	6.88451e-06	0.000112783	3.43818
IGSF6	-1.79252	6.85155	-4.57602	6.9272e-06	0.000113298	3.43238
EPC1	0.649289	10.2451	4.57548	6.94404e-06	0.000113349	3.43011
TMEM87A	0.54128	9.45167	4.5752	6.95285e-06	0.000113349	3.42892
ZNF430	0.755371	8.32164	4.5742	6.98383e-06	0.000113671	3.42475
RBM47	-1.51741	7.11714	-4.57345	7.00737e-06	0.000113843	3.42159
GNS	-1.11212	9.45194	-4.57314	7.01703e-06	0.000113843	3.4203
CEP120	0.797029	8.00542	4.57267	7.03182e-06	0.0001139	3.41833
CRY1	0.94155	8.55018	4.57153	7.06747e-06	0.000114293	3.41358
KYNU	-1.50931	7.75665	-4.57092	7.08668e-06	0.00011442	3.41104
TM9SF2	-0.590914	10.6905	-4.57007	7.11365e-06	0.000114672	3.40748
GORAB	0.984262	6.9117	4.56901	7.14764e-06	0.000115036	3.40301
DHX30	0.676698	8.0573	4.56563	7.25614e-06	0.000116596	3.38888
CDK14	-0.849921	6.34115	-4.56453	7.29177e-06	0.000116982	3.38429
NDUFAF4	0.757692	8.17156	4.56155	7.38907e-06	0.000118354	3.37186
VCL	-1.1066	9.56626	-4.56086	7.41186e-06	0.000118531	3.36897
ZNF791	0.784625	8.54368	4.55819	7.50053e-06	0.000119759	3.35782
SLC40A1	-1.64717	6.73097	-4.55747	7.52459e-06	0.00011978	3.35482
LYST	-0.992804	8.96412	-4.5571	7.537e-06	0.00011978	3.35328
PAK1	-1.14767	7.91551	-4.55709	7.53754e-06	0.00011978	3.35321
RBM43	0.976001	6.12974	4.55434	7.63029e-06	0.00012092	3.34174
USP11	0.64529	8.66079	4.55425	7.63327e-06	0.00012092	3.34138
HECA	0.629467	10.5244	4.55304	7.6745e-06	0.000121382	3.33633
LINC.PINT	0.924454	8.29922	4.55179	7.71747e-06	0.000121871	3.33109
PBXIP1	1.00987	8.7407	4.55087	7.74903e-06	0.000122178	3.32727
RPS28	0.789048	12.1061	4.54892	7.8166e-06	0.00012305	3.31913
RNASE6	-2.20186	7.47416	-4.54648	7.90156e-06	0.000124194	3.309
SFN	-0.6214	8.16272	-4.5442	7.98235e-06	0.000125223	3.29946
GOLGA8A	0.856099	9.9317	4.54393	7.99189e-06	0.000125223	3.29834
CTBP1.AS2	0.705977	6.42053	4.54289	8.02876e-06	0.000125534	3.29403
IQSEC1	-0.804594	8.47792	-4.54267	8.03668e-06	0.000125534	3.2931
PLSCR1	-1.00454	9.75817	-4.54072	8.10634e-06	0.000126411	3.28501
NCK2	0.717475	9.03687	4.5404	8.11788e-06	0.000126411	3.28368
ZCCHC14	0.942538	6.49573	4.5387	8.17942e-06	0.000127172	3.2766
HCFC2	0.68491	7.04819	4.5383	8.19414e-06	0.000127205	3.27492
KMT2E	0.66425	10.6235	4.53658	8.25676e-06	0.00012798	3.26778
PPP3CC	0.775939	8.14198	4.53542	8.29923e-06	0.000128441	3.26297
CHPT1	-0.983541	8.58704	-4.53273	8.39904e-06	0.000129786	3.25177
CCDC167	0.799639	7.89401	4.53209	8.42269e-06	0.000129952	3.24914
ZFAS1	0.601506	11.7004	4.53136	8.44999e-06	0.000130174	3.2461
PRDM2	0.657828	9.34347	4.53014	8.49602e-06	0.000130683	3.24101
CCDC84	0.533468	8.60038	4.52962	8.51544e-06	0.000130782	3.23887
BAG3	0.926075	7.16966	4.52912	8.53452e-06	0.000130876	3.23678
TSEN34	-0.722678	8.27731	-4.52824	8.56783e-06	0.000131187	3.23313
EPHA4	1.42516	5.93306	4.52529	8.68039e-06	0.000132709	3.2209
PIP5K1B	-1.11676	5.98157	-4.52296	8.77031e-06	0.00013388	3.21124
CAPN1	-0.592447	7.55467	-4.5218	8.81564e-06	0.000134368	3.20641
EYA3	-0.731612	8.3967	-4.51991	8.88952e-06	0.00013529	3.19859
KCNE3	-1.57702	6.53016	-4.51864	8.93956e-06	0.000135846	3.19333
CR1	-1.29306	5.82296	-4.51797	8.96633e-06	0.000136048	3.19053
CAPG	-1.19025	8.31589	-4.51716	8.99831e-06	0.000136328	3.18719
GLA	-0.7762	9.09488	-4.51679	9.01316e-06	0.000136348	3.18565
SLC39A11	-0.876991	6.92593	-4.51176	9.21583e-06	0.000139205	3.16482
ZNF136	0.660895	7.59112	4.51112	9.24167e-06	0.000139386	3.16219
RALGDS	0.811179	8.53995	4.50977	9.29686e-06	0.000140009	3.15662
DLEU2	-1.08905	7.59242	-4.50825	9.35948e-06	0.000140741	3.15033
ZFYVE21	-0.790941	7.34926	-4.50131	9.65058e-06	0.000144903	3.12164
ZNF672	-0.524849	7.97574	-4.5007	9.67649e-06	0.000145075	3.11913
SIDT1	1.21307	6.96954	4.49786	9.79851e-06	0.000146686	3.10739
SLC7A7	-1.53368	7.11831	-4.49731	9.82231e-06	0.000146825	3.10512
PPP1R9B	-0.750137	6.88036	-4.4966	9.85297e-06	0.000146905	3.1022
MLLT3	0.826657	6.64847	4.49651	9.85688e-06	0.000146905	3.10183
KLHL28	0.782375	7.98	4.49441	9.94868e-06	0.000148055	3.09315
SLC36A1	-0.790379	7.19184	-4.49399	9.96679e-06	0.000148105	3.09145
TMEM165	-0.751655	8.98654	-4.49286	1.00168e-05	0.000148629	3.08676
VAMP1	0.907225	8.33934	4.48971	1.01566e-05	0.000150386	3.07378
LAMTOR1	-0.53228	9.95375	-4.48952	1.01651e-05	0.000150386	3.073
ABHD5	-0.807295	6.84566	-4.48726	1.02665e-05	0.000151452	3.06371
CASP9	-0.563318	7.67693	-4.48725	1.02672e-05	0.000151452	3.06364
TMEM131	-0.750407	9.14555	-4.48608	1.032e-05	0.000152009	3.05883
CTC1	0.57213	7.00279	4.48403	1.04132e-05	0.000152951	3.05041
MLLT11	0.838942	7.23445	4.48401	1.04143e-05	0.000152951	3.05032
RBBP8	-0.912236	8.38402	-4.48122	1.05428e-05	0.0001544	3.03883
MYEOV2	0.572897	9.96222	4.48093	1.05561e-05	0.0001544	3.03765
LSM8	0.609201	9.43986	4.48081	1.05617e-05	0.0001544	3.03715
COX7A2P2	0.442102	9.32079	4.48054	1.05743e-05	0.0001544	3.03604
PPCDC	-0.810955	7.18041	-4.47885	1.0653e-05	0.000155324	3.0291
ELF1	0.636232	11.0062	4.47467	1.08504e-05	0.000157974	3.01191
SLFN5	1.33591	8.83881	4.47313	1.09239e-05	0.000158815	3.00559
GALNT7	-0.605606	8.52802	-4.47253	1.09527e-05	0.000159004	3.00312
STAT6	-0.61178	10.2187	-4.46791	1.11771e-05	0.000162028	2.98414
SNAP29	-0.716442	7.83609	-4.4664	1.1251e-05	0.000162864	2.97797
PPP1R13B	0.545632	5.91539	4.46604	1.12688e-05	0.000162888	2.97649
AKT3	0.956422	7.51161	4.46458	1.13412e-05	0.000163699	2.9705
SHKBP1	-0.720885	7.51699	-4.46358	1.1391e-05	0.000164038	2.96639
H2AFY	-0.653361	11.3878	-4.46346	1.13972e-05	0.000164038	2.96589
SLC12A6	-0.737002	9.69284	-4.46241	1.14493e-05	0.000164553	2.96162
AQP8	1.06131	4.28202	4.46108	1.15162e-05	0.000165279	2.95616
GRAMD3	0.913607	6.32647	4.45889	1.16273e-05	0.000166635	2.94718
ESCO1	0.49445	8.72511	4.45827	1.16587e-05	0.000166836	2.94465
NPL	-1.10688	6.95953	-4.45797	1.16744e-05	0.000166836	2.94339
RASAL3	0.639472	8.09885	4.45707	1.17202e-05	0.000167254	2.93973
SERPINA1	-1.89862	7.61495	-4.45534	1.18092e-05	0.000168285	2.93265
TP53INP1	-1.09066	8.72817	-4.45265	1.19492e-05	0.000169929	2.92162
MAL	1.27295	6.21632	4.45247	1.19583e-05	0.000169929	2.92091
TMEM204	0.878785	6.60149	4.45165	1.20013e-05	0.0001703	2.91755
KRT10	0.526925	9.41266	4.45087	1.20421e-05	0.000170639	2.91437
C19orf53	0.50275	9.97963	4.45031	1.20718e-05	0.000170819	2.91207
MPZL1	-0.824898	7.21887	-4.44953	1.21128e-05	0.000171159	2.9089
KLHL20	0.59729	7.65186	4.44869	1.21573e-05	0.000171547	2.90546
SCML4	1.32544	6.16631	4.44536	1.23355e-05	0.000173818	2.89185
TET3	-0.874673	8.4426	-4.44324	1.24505e-05	0.000175193	2.88317
NEK1	0.703374	7.54094	4.44247	1.24923e-05	0.000175537	2.88003
TPD52L2	-0.545972	8.64345	-4.44164	1.25373e-05	0.00017571	2.87666
ARF6	-0.524616	10.9958	-4.4416	1.25395e-05	0.00017571	2.8765
BLOC1S4	0.480284	7.92872	4.43775	1.27517e-05	0.000178435	2.8608
BZRAP1	0.859178	6.44979	4.43411	1.29558e-05	0.000181039	2.84595
TRAPPC2	0.827923	8.18877	4.43239	1.30534e-05	0.000182151	2.83893
ZBTB49	0.562359	6.3622	4.43178	1.3088e-05	0.000182381	2.83645
KIAA1147	0.79118	8.4835	4.43024	1.3176e-05	0.000183354	2.83018
TESPA1	0.896163	6.89472	4.42919	1.32366e-05	0.000183942	2.82589
RPL29P7	0.534742	6.49564	4.42854	1.32741e-05	0.000184099	2.82324
C3orf58	-0.850231	8.6392	-4.42836	1.32844e-05	0.000184099	2.82252
LUZP1	0.645532	8.10871	4.42729	1.33464e-05	0.000184704	2.81816
SIDT2	-0.856679	9.30403	-4.42661	1.33856e-05	0.000184813	2.81542
GLYR1	0.907875	9.20318	4.42652	1.33909e-05	0.000184813	2.81505
CAMLG	0.537606	9.84018	4.42543	1.34549e-05	0.000185443	2.81058
MAGEH1	0.784922	7.25803	4.42369	1.35571e-05	0.00018652	2.8035
IKZF5	0.598923	7.60475	4.42347	1.35701e-05	0.00018652	2.80261
PEX1	0.657504	6.38907	4.4223	1.3639e-05	0.000187211	2.79788
CIB1	0.599362	9.77991	4.42068	1.37355e-05	0.000188279	2.79128
IRAK3	-1.32019	5.78709	-4.41869	1.38546e-05	0.000189653	2.78321
TSPAN13	-1.36729	7.2872	-4.41813	1.38883e-05	0.000189857	2.78093
SVIP	0.932727	7.93677	4.41601	1.40168e-05	0.000191354	2.77232
RTN4	-0.519448	11.8867	-4.41398	1.41409e-05	0.000192658	2.76408
DNAJC19	0.625747	8.46447	4.41383	1.41506e-05	0.000192658	2.76344
TBC1D1	-0.605943	8.16619	-4.41199	1.4264e-05	0.00019394	2.75597
BTBD7	-0.651464	8.10194	-4.4091	1.44434e-05	0.000195908	2.74428
ARHGAP10	0.553448	7.14251	4.40895	1.44528e-05	0.000195908	2.74368
BBX	0.726605	9.02626	4.40873	1.44671e-05	0.000195908	2.74275
NIT1	-0.600756	7.30435	-4.40835	1.44907e-05	0.00019591	2.74123
SIL1	-0.548972	7.05629	-4.40811	1.45061e-05	0.00019591	2.74023
ILK	-0.640539	8.87486	-4.40724	1.45604e-05	0.000196381	2.73674
CHP1	-0.659446	10.0489	-4.40513	1.46943e-05	0.000197921	2.72818
MAP2K2	-0.771065	8.32476	-4.40482	1.47142e-05	0.000197925	2.72691
CIITA	-1.17766	6.79849	-4.40432	1.47463e-05	0.000198092	2.72488
ASIC1	1.38006	5.12897	4.40239	1.48702e-05	0.000199491	2.71705
USP30	0.862747	6.54198	4.39718	1.52091e-05	0.000203766	2.69598
KLHDC4	0.593526	7.86263	4.3949	1.536e-05	0.000205514	2.68675
ANKRD12	0.736804	9.50493	4.3918	1.55673e-05	0.000208011	2.67422
FSCN3	1.54027	4.74441	4.39123	1.56054e-05	0.000208244	2.67194
CARD6	-1.0333	7.1594	-4.39067	1.56434e-05	0.000208475	2.66966
ACAA1	-0.658906	9.25482	-4.38901	1.57563e-05	0.000209486	2.66294
CSF2RA	-1.22043	6.28782	-4.38894	1.57609e-05	0.000209486	2.66267
CSNK1E	0.593415	7.60661	4.38637	1.59368e-05	0.000211545	2.6523
CCDC65	1.07824	4.52273	4.3846	1.60593e-05	0.000212891	2.64514
RPN1	-0.561281	9.83064	-4.38279	1.61848e-05	0.000214273	2.63786
RAB39B	0.795422	5.86269	4.38241	1.62114e-05	0.000214344	2.63633
MTERF4	0.620606	7.87766	4.38162	1.62673e-05	0.000214739	2.63311
CXCR6	0.8807	6.53404	4.38138	1.62839e-05	0.000214739	2.63216
CD1D	-1.75835	4.78719	-4.38106	1.63061e-05	0.00021475	2.63089
ZFHX3	-0.944419	6.26052	-4.3776	1.65513e-05	0.000217447	2.61694
PAPSS1	-0.867149	9.22155	-4.37757	1.6554e-05	0.000217447	2.61678
EXOG	0.607286	6.21804	4.37666	1.66185e-05	0.00021801	2.61315
TOB2	-0.651393	7.74287	-4.37612	1.66574e-05	0.000218236	2.61096
SWAP70	-1.17248	7.40073	-4.37502	1.67369e-05	0.000218992	2.60651
NOTCH2	-0.74853	10.4544	-4.37396	1.68137e-05	0.000219712	2.60224
ATG4C	-1.17062	5.94482	-4.37354	1.68439e-05	0.000219822	2.60056
COG1	0.627833	7.24782	4.37239	1.69274e-05	0.000220626	2.59594
GRK5	0.962459	7.53508	4.37097	1.7031e-05	0.000221689	2.59024
RBM26	0.591898	9.34045	4.36829	1.7229e-05	0.000223977	2.57944
IRF2	-0.846329	8.25197	-4.36772	1.72714e-05	0.000224238	2.57714
IL10RB	-0.815174	8.44938	-4.36611	1.73917e-05	0.000225511	2.57065
RP1.130G2.1	0.515	6.00945	4.36517	1.74622e-05	0.000226134	2.56687
ZNF292	0.802116	9.19566	4.36226	1.76822e-05	0.000228688	2.55518
BLVRB	-1.16586	7.79612	-4.35835	1.79812e-05	0.000232258	2.53951
TMEM120A	-0.730583	7.39718	-4.35683	1.80992e-05	0.000233384	2.5334
WDR13	-0.513037	7.74152	-4.35663	1.81147e-05	0.000233384	2.5326
NUDT16	-0.906094	6.00378	-4.3555	1.82028e-05	0.000234219	2.52807
LINC00493	0.578623	10.272	4.35495	1.82458e-05	0.000234472	2.52586
ZBTB21	0.839477	8.14398	4.35256	1.8434e-05	0.000236589	2.51628
REPS2	-1.04409	5.44742	-4.3505	1.85978e-05	0.000238362	2.50801
HERC1	0.87614	9.06173	4.35023	1.86195e-05	0.000238362	2.50693
GP9	1.19622	5.14804	4.3488	1.87341e-05	0.000239483	2.50119
CHST15	-1.527	6.66867	-4.34855	1.87546e-05	0.000239483	2.50017
PPP1CA	-0.669309	10.1372	-4.34652	1.89184e-05	0.000241203	2.49205
QSER1	-0.858151	7.60142	-4.34629	1.89372e-05	0.000241203	2.49112
SLC25A40	-0.899692	7.61144	-4.34536	1.90124e-05	0.000241856	2.48742
ATXN1	1.04927	8.45329	4.34479	1.90591e-05	0.000242144	2.48513
ATP5L	0.467668	12.2513	4.3444	1.90909e-05	0.000242243	2.48357
COPS7A	-0.522173	7.67571	-4.34341	1.91725e-05	0.000242973	2.47959
FEZ1	1.06557	5.91859	4.34287	1.92163e-05	0.000243221	2.47746
LASP1	-0.687216	10.9532	-4.34211	1.92796e-05	0.000243716	2.47439
PICALM	-0.872865	10.0581	-4.34161	1.9321e-05	0.000243934	2.47238
FXYD5	0.833829	10.3674	4.34054	1.94097e-05	0.000244746	2.46811
CAPNS1	-0.725671	9.90747	-4.33749	1.96643e-05	0.000247647	2.45594
TOR2A	-0.607253	6.93115	-4.33634	1.97611e-05	0.000248556	2.45135
SESTD1	-1.04376	6.90662	-4.33159	2.01674e-05	0.000253349	2.43235
CD48	0.978504	11.1692	4.33115	2.02052e-05	0.000253491	2.4306
TMED8	-0.631664	9.1371	-4.33088	2.02289e-05	0.000253491	2.4295
PCMTD1	-1.06249	9.29902	-4.32553	2.06962e-05	0.000259024	2.40818
RP4.710M16.1	0.458499	7.35737	4.32474	2.07665e-05	0.000259581	2.40501
NFATC2	0.959414	8.79382	4.32408	2.08253e-05	0.000259993	2.40237
IKBIP	-0.9384	6.90223	-4.32251	2.09651e-05	0.000261415	2.39613
ZNF639	0.75526	8.5088	4.32146	2.10588e-05	0.000262259	2.39196
TTLL4	-0.703307	6.74249	-4.31936	2.12486e-05	0.000264296	2.38359
MAN1C1	1.13738	6.10565	4.3175	2.14177e-05	0.000266071	2.37619
2020-03-01	-1.5948	6.52507	-4.31406	2.1734e-05	0.000269668	2.3625
OS9	-0.544191	9.65342	-4.3111	2.20106e-05	0.000272763	2.3507
ATG4B	-0.375858	8.27982	-4.31077	2.20413e-05	0.000272808	2.3494
VEGFA	-1.24573	7.12319	-4.30804	2.22988e-05	0.000275657	2.33856
CLK1	0.726238	9.98416	4.30749	2.23515e-05	0.00027597	2.33635
C6orf226	0.559081	6.96429	4.30599	2.24945e-05	0.000277396	2.3304
LAT2	-1.16592	8.32279	-4.30426	2.26603e-05	0.000279098	2.32355
PHC3	0.764436	9.60155	4.30363	2.27215e-05	0.000279511	2.32103
PDK4	-1.524	5.12494	-4.30222	2.28578e-05	0.000280844	2.31545
CACNA2D2	0.882887	5.84382	4.30186	2.28935e-05	0.000280941	2.31399
CLEC7A	-1.79522	7.30614	-4.30092	2.2985e-05	0.00028172	2.31027
EIF4G3	-0.727344	7.97924	-4.30044	2.30317e-05	0.000281949	2.30838
ATF7	-0.51337	7.2003	-4.29971	2.31029e-05	0.000282478	2.3055
IFNAR1	-0.835662	7.32144	-4.29819	2.32532e-05	0.00028397	2.29945
PRDM1	1.1559	8.31287	4.29612	2.34582e-05	0.000286127	2.29126
STX6	-0.620436	8.51048	-4.29563	2.35073e-05	0.00028638	2.2893
ARL6IP6	-0.790123	9.13914	-4.29498	2.3572e-05	0.000286822	2.28674
SF3A2	0.523842	7.15573	4.29323	2.37479e-05	0.000288613	2.2798
SHOC2	-0.450933	9.7954	-4.29293	2.37786e-05	0.000288638	2.2786
RBM25	0.52592	10.4326	4.29236	2.3836e-05	0.000288987	2.27635
GATAD2B	0.565987	7.81712	4.29123	2.39507e-05	0.000290028	2.27187
LACTB	-0.814715	8.81042	-4.28982	2.40948e-05	0.000291423	2.26627
FRMD8	-0.550405	8.76266	-4.28941	2.41368e-05	0.000291466	2.26465
DDX18	0.649084	10.2222	4.28922	2.41562e-05	0.000291466	2.2639
DOK1	-0.511003	7.7394	-4.28671	2.4414e-05	0.000294223	2.25399
RTFDC1	-0.650144	9.71539	-4.28613	2.44749e-05	0.000294605	2.25167
ZNHIT6	0.841925	7.67545	4.28373	2.47248e-05	0.000297259	2.24219
KDM2A	0.619908	9.4781	4.28329	2.47708e-05	0.000297429	2.24046
PARP15	1.00421	5.64008	4.28303	2.4798e-05	0.000297429	2.23943
MPST	-0.605596	7.4009	-4.28237	2.48682e-05	0.000297916	2.2368
NFYC	-0.473552	8.32044	-4.28025	2.50917e-05	0.000300236	2.22845
MAN1A2	0.713357	8.25337	4.27953	2.51688e-05	0.000300801	2.22559
SMURF2	0.758231	8.91074	4.27337	2.58338e-05	0.00030802	2.20126
ZNF394	0.742461	8.68687	4.27337	2.58339e-05	0.00030802	2.20126
EMILIN2	-0.999533	7.87688	-4.27077	2.61187e-05	0.000311047	2.19104
SNHG5	0.851092	12.1163	4.26904	2.63104e-05	0.00031296	2.18421
SNX2	-0.770968	9.55436	-4.26748	2.64849e-05	0.000314664	2.17805
RPAP3	-0.64825	8.09575	-4.26636	2.66104e-05	0.000315783	2.17364
FAM32A	-0.425008	9.48594	-4.26564	2.66916e-05	0.000316373	2.1708
CLTC	-0.582508	11.3826	-4.26349	2.69355e-05	0.00031889	2.16232
KIF21A	0.984617	6.30592	4.2604	2.72886e-05	0.000322691	2.15017
EXOC6	-0.707614	7.45792	-4.25972	2.73676e-05	0.000323245	2.14748
FRAT2	-0.937826	7.87494	-4.25922	2.74254e-05	0.000323549	2.14551
MAT2A	-0.806723	9.73618	-4.25752	2.76219e-05	0.000325271	2.13885
LILRA5	-1.28299	5.63698	-4.2574	2.76359e-05	0.000325271	2.13838
SLC25A13	-0.73133	6.62157	-4.25625	2.77711e-05	0.000326481	2.13383
NBL1	0.669122	5.57029	4.2535	2.80946e-05	0.000329899	2.12303
CCDC91	0.759572	7.52409	4.24946	2.85761e-05	0.000335037	2.10719
NREP	-1.15653	6.86339	-4.24904	2.86278e-05	0.000335037	2.10551
GLTSCR2	0.823974	12.4721	4.249	2.86319e-05	0.000335037	2.10537
RCAN1	-0.84358	7.53506	-4.2481	2.87413e-05	0.000335926	2.10182
YAF2	0.552701	7.07195	4.2449	2.913e-05	0.000340075	2.08929
KLHDC2	0.741594	9.18785	4.24435	2.91978e-05	0.000340472	2.08713
SYNE1	1.46393	7.64014	4.24366	2.92831e-05	0.000341071	2.08441
GABARAPL1	1.27159	9.10822	4.24298	2.93668e-05	0.000341651	2.08175
ST3GAL5	0.83391	8.33328	4.24257	2.94177e-05	0.00034185	2.08013
NGDN	0.693896	9.1599	4.2416	2.95371e-05	0.000342631	2.07636
ARF5	-0.40648	8.57316	-4.24148	2.9553e-05	0.000342631	2.07586
PEX16	0.402701	8.368	4.24057	2.96654e-05	0.000343324	2.07232
F2R	0.716859	6.74541	4.24027	2.97031e-05	0.000343324	2.07113
SRSF11	0.644177	11.2516	4.24018	2.9715e-05	0.000343324	2.07076
ALDH2	-1.24548	7.96432	-4.23807	2.99798e-05	0.000345986	2.06249
DDX6	0.745883	9.43114	4.23638	3.01932e-05	0.000348051	2.05588
AASDH	0.719683	7.68335	4.23317	3.0603e-05	0.000352372	2.04332
PCGF5	0.780792	9.2095	4.23198	3.07554e-05	0.000352678	2.03869
ALDH1A1	-1.31258	4.54643	-4.23194	3.07609e-05	0.000352678	2.03852
CEP95	0.759613	8.07115	4.23181	3.07778e-05	0.000352678	2.03801
COX7A2	0.331035	11.9611	4.23149	3.08192e-05	0.000352678	2.03675
FERMT3	-0.530865	9.37753	-4.23149	3.08196e-05	0.000352678	2.03674
JUP	-0.819116	5.97558	-4.23108	3.08725e-05	0.000352678	2.03515
ERCC5	0.600134	9.0592	4.23094	3.0891e-05	0.000352678	2.03459
MRPL10	0.651006	8.65492	4.23079	3.09097e-05	0.000352678	2.03402
ARHGAP18	-1.05841	8.02893	-4.23011	3.09981e-05	0.000353288	2.03136
RP2	-0.727003	7.55733	-4.22961	3.10635e-05	0.000353631	2.0294
TLR8	-1.59949	6.51293	-4.22924	3.11119e-05	0.000353631	2.02795
C19orf47	1.24012	5.39863	4.22907	3.11336e-05	0.000353631	2.0273
ATG7	-0.575845	7.06794	-4.22732	3.13634e-05	0.000355841	2.02044
HELQ	0.615563	7.02504	4.2237	3.18423e-05	0.000360868	2.00632
XRCC4	-0.729557	6.32391	-4.22185	3.20903e-05	0.000363123	1.9991
TRIM23	0.78128	6.29687	4.22165	3.21176e-05	0.000363123	1.9983
YIPF5	0.682454	9.43086	4.22141	3.21494e-05	0.000363123	1.99738
MED20	-0.676728	6.9846	-4.21927	3.24385e-05	0.000365977	1.98904
FAM110A	-0.598304	6.83982	-4.21871	3.25158e-05	0.000366439	1.98682
SLC35F2	0.698141	6.44623	4.21524	3.29905e-05	0.000371374	1.97332
STXBP2	-0.60788	7.58669	-4.21438	3.31099e-05	0.000372302	1.96995
SBF1	0.54265	7.41914	4.2137	3.32045e-05	0.000372584	1.9673
C5orf28	0.701949	7.41538	4.21367	3.32089e-05	0.000372584	1.96717
CBFA2T2	0.762149	7.46999	4.21161	3.34954e-05	0.000375379	1.95917
ANXA4	-0.922622	8.9239	-4.21108	3.35693e-05	0.00037579	1.95712
PPARD	0.669126	7.88177	4.20907	3.38536e-05	0.000378552	1.94926
IRF5	-0.869898	7.40474	-4.20548	3.43643e-05	0.000383837	1.93532
COQ6	0.481362	6.14182	4.20486	3.44541e-05	0.000384249	1.93289
LHFPL2	-1.18829	6.83246	-4.20465	3.44848e-05	0.000384249	1.93206
PSRC1	-0.71985	5.44758	-4.20434	3.45291e-05	0.000384249	1.93086
CAMK4	2.03684	6.1009	4.20417	3.45538e-05	0.000384249	1.93019
NMI	-0.633335	10.3856	-4.20051	3.50857e-05	0.000389733	1.91597
DFNB31	0.667761	4.96259	4.19973	3.51995e-05	0.000390567	1.91295
PPP2R5C	0.850653	10.0781	4.19826	3.54154e-05	0.00039253	1.90726
GIMAP7	1.64062	8.3761	4.19376	3.60867e-05	0.000399531	1.88977
DGKQ	0.775556	7.6941	4.19338	3.61433e-05	0.000399719	1.88831
PLXDC2	-1.32528	6.17776	-4.19265	3.62535e-05	0.000400498	1.88548
SPTLC1	-0.611996	9.59899	-4.1889	3.68241e-05	0.000406356	1.87094
NDUFAF5	0.631748	7.36934	4.18757	3.70294e-05	0.000408174	1.86576
NINJ2	-0.922505	6.87094	-4.1849	3.74435e-05	0.000412287	1.85541
PDLIM5	-0.879322	7.99211	-4.1835	3.76613e-05	0.000414233	1.85001
PROSER3	0.519647	6.19618	4.17948	3.82961e-05	0.000420756	1.83445
ANKRD11	0.51272	9.2416	4.17907	3.83615e-05	0.000420969	1.83286
COPB2	-0.554105	9.75644	-4.17883	3.8399e-05	0.000420969	1.83195
CCNB1IP1	0.668718	8.54288	4.17801	3.85308e-05	0.000421955	1.82876
PLA2G4A	-1.23135	5.75851	-4.17694	3.87025e-05	0.000423375	1.82462
TMEM123	0.537528	11.4096	4.1737	3.9227e-05	0.000428647	1.81209
MAGOH	0.509059	9.24178	4.17232	3.94517e-05	0.000430635	1.80677
BTBD3	-0.924883	5.75761	-4.16657	4.04037e-05	0.000439668	1.78458
ARID1B	0.621593	8.70864	4.16646	4.04232e-05	0.000439668	1.78413
RBM27	0.525011	9.16425	4.16634	4.04433e-05	0.000439668	1.78367
SUPT5H	0.36155	8.68169	4.16611	4.04809e-05	0.000439668	1.7828
ZNF383	0.574334	5.68868	4.16601	4.04975e-05	0.000439668	1.78242
SDCCAG8	0.692846	6.315	4.16384	4.08639e-05	0.000442798	1.77404
WASF2	-0.543236	9.61743	-4.16378	4.08736e-05	0.000442798	1.77382
PRKAA1	0.547621	7.7714	4.16317	4.09773e-05	0.000443444	1.77146
PLA2G4F	1.23606	5.19263	4.16064	4.14088e-05	0.000447359	1.76171
RNPC3	0.59152	7.95322	4.16053	4.14279e-05	0.000447359	1.76128
ECHDC2	0.772157	7.03352	4.1574	4.19687e-05	0.000452714	1.74922
ZNF420	0.746846	6.97083	4.15651	4.21224e-05	0.000453886	1.74582
HPS1	-0.429529	7.668	-4.15596	4.22193e-05	0.000454443	1.74368
LAX1	0.665277	7.099	4.15071	4.31455e-05	0.000463918	1.72349
RASGRF2	0.611709	6.0009	4.15008	4.32584e-05	0.000464254	1.72106
C6orf211	-0.766484	8.37157	-4.15002	4.32689e-05	0.000464254	1.72083
CLIP3	1.14027	4.5141	4.14609	4.39766e-05	0.000471345	1.70574
FAM192A	-0.525972	8.85426	-4.14504	4.41676e-05	0.000472889	1.70171
SFSWAP	0.473606	8.59881	4.14405	4.43497e-05	0.000474334	1.69788
FCHO2	-1.09801	6.9536	-4.14352	4.44458e-05	0.000474479	1.69587
ZSCAN25	0.426949	7.00702	4.14346	4.44574e-05	0.000474479	1.69562
TRIQK	-0.79805	6.10817	-4.14155	4.48081e-05	0.000477716	1.68831
IKZF3	1.04014	6.43926	4.13894	4.52934e-05	0.00048238	1.67829
ZNF792	0.869977	5.33172	4.13829	4.54146e-05	0.00048316	1.67581
C1GALT1C1	-0.666364	8.21105	-4.13525	4.59877e-05	0.000488741	1.66415
FLOT2	-0.726862	8.5088	-4.13389	4.62459e-05	0.000490966	1.65894
NRM	-0.584807	7.79145	-4.133	4.64155e-05	0.000492248	1.65554
GSTZ1	-0.730455	5.83188	-4.13062	4.68731e-05	0.000496579	1.64641
ATP6V1G1	0.458184	11.2482	4.12804	4.73732e-05	0.000501349	1.63654
ZNF669	0.503348	6.50548	4.1276	4.74602e-05	0.000501744	1.63484
ZNF275	0.580058	7.82249	4.12663	4.76487e-05	0.000503208	1.63115
HOPX	1.28347	8.1232	4.12488	4.79943e-05	0.000506328	1.62443
ZCCHC10	0.605868	8.59618	4.12451	4.80664e-05	0.000506558	1.62303
DUSP12	0.481978	8.70373	4.12144	4.86765e-05	0.000512451	1.61131
SMUG1	-0.49421	6.52374	-4.12065	4.88349e-05	0.000513582	1.60829
WDR41	-0.722116	8.12879	-4.1198	4.90055e-05	0.000514839	1.60504
ASH2L	-0.525505	8.84092	-4.11741	4.94884e-05	0.000519194	1.59593
TOR4A	-0.625253	6.40724	-4.11724	4.95231e-05	0.000519194	1.59528
HIPK2	-0.768065	9.28782	-4.1166	4.96549e-05	0.00051953	1.59281
SREK1IP1	0.572395	8.81724	4.11658	4.96583e-05	0.00051953	1.59274
TSPO	-0.951465	9.47057	-4.11578	4.98211e-05	0.000520692	1.5897
BCAT1	-1.3774	7.71929	-4.11505	4.99718e-05	0.000521726	1.58689
CCDC58	0.700016	7.09418	4.11335	5.03212e-05	0.00052483	1.58042
MAPKAPK3	-0.742382	9.40748	-4.10999	5.10203e-05	0.000531571	1.56759
VRK2	-0.581728	8.11282	-4.10856	5.13201e-05	0.000533772	1.56214
NQO2	-0.891444	8.3604	-4.10847	5.13374e-05	0.000533772	1.56183
PPAP2A	0.659043	7.27372	4.1076	5.1522e-05	0.000535139	1.55849
ANAPC10	0.743254	7.41933	4.10727	5.15918e-05	0.000535311	1.55724
EID2B	0.631424	5.30412	4.10539	5.19903e-05	0.000538891	1.55008
ZBTB34	-0.701561	7.38001	-4.10465	5.21477e-05	0.000539967	1.54728
FAM26F	-1.40365	7.79053	-4.1026	5.25887e-05	0.000543975	1.53945
IGFBP3	1.07085	5.37354	4.09956	5.32459e-05	0.000550208	1.52791
SAR1A	0.477108	9.7389	4.09905	5.33574e-05	0.000550795	1.52596
KBTBD3	0.613865	6.07361	4.09477	5.42992e-05	0.000559943	1.5097
RCOR1	-0.700077	8.68748	-4.0945	5.43599e-05	0.000559996	1.50867
HIVEP2	0.704029	8.12651	4.09406	5.44567e-05	0.00056042	1.50701
ACADVL	-0.565575	9.4467	-4.09378	5.45187e-05	0.000560486	1.50595
SLC9A6	0.675223	8.57366	4.0909	5.51658e-05	0.000566448	1.49499
DENND1A	-0.567075	6.57779	-4.0907	5.52111e-05	0.000566448	1.49423
CCDC64	0.649076	6.57884	4.08982	5.5408e-05	0.00056789	1.49092
ABCG1	0.981341	6.74442	4.08904	5.55853e-05	0.000569128	1.48795
JOSD1	0.642497	9.58386	4.08837	5.57376e-05	0.000570108	1.48541
KDM1B	-0.875332	6.14566	-4.08808	5.58044e-05	0.000570212	1.4843
CTSL	-1.11933	7.29704	-4.08763	5.59074e-05	0.000570686	1.48259
KRR1	0.555073	8.86043	4.0842	5.66944e-05	0.000578134	1.4696
TYK2	-0.513595	9.03203	-4.08369	5.68129e-05	0.000578756	1.46766
ICAM4	-0.936707	5.01651	-4.08315	5.69374e-05	0.000579438	1.46563
ZNF510	0.527862	5.58202	4.0816	5.73e-05	0.000582541	1.45973
PEX14	0.528943	7.00469	4.08134	5.73595e-05	0.000582557	1.45877
RER1	-0.513696	9.61302	-4.08039	5.75823e-05	0.000584231	1.45516
SGTB	0.966055	7.65292	4.07986	5.77081e-05	0.000584373	1.45314
PHF23	-0.602113	8.44924	-4.0798	5.77221e-05	0.000584373	1.45291
EIF4EBP1	-0.684985	7.42896	-4.07959	5.77703e-05	0.000584373	1.45214
TEAD4	0.978615	4.94489	4.07879	5.79601e-05	0.000585705	1.44909
GTPBP8	0.546589	8.63332	4.07787	5.81779e-05	0.000587113	1.44561
TNRC6A	0.56501	8.34138	4.07771	5.82159e-05	0.000587113	1.445
PFDN5	0.455272	11.9514	4.07715	5.8347e-05	0.000587846	1.44291
USP36	0.630742	8.11176	4.07675	5.84437e-05	0.000588232	1.44137
DHRS7B	-0.844658	6.21843	-4.07495	5.88741e-05	0.000591972	1.43456
POLR1D	0.57723	10.2008	4.07353	5.92139e-05	0.000594795	1.42921
SIGLEC10	-1.32238	6.85967	-4.07257	5.94454e-05	0.000596526	1.42559
KIAA1324L	0.741204	5.39518	4.07119	5.97811e-05	0.000598442	1.42036
TJP2	-1.07528	6.94672	-4.07113	5.97966e-05	0.000598442	1.42012
ITGA6	1.20137	6.52683	4.07105	5.98145e-05	0.000598442	1.41984
HDAC9	-0.943576	6.63673	-4.06979	6.01225e-05	0.000600927	1.41507
HOOK3	-0.673033	8.03585	-4.06951	6.01909e-05	0.000601014	1.41401
MRPL54	0.583253	8.97908	4.06624	6.09982e-05	0.000608123	1.40164
HMHA1	0.773574	10.3825	4.06613	6.10236e-05	0.000608123	1.40125
SYNM	1.51844	5.6076	4.06514	6.12692e-05	0.000609967	1.39752
WDFY4	-1.11339	6.96907	-4.06476	6.13646e-05	0.000610314	1.39608
PRKCD	-0.899746	7.5316	-4.06225	6.19933e-05	0.000614956	1.38661
PITPNA	-0.511346	8.87229	-4.06213	6.20255e-05	0.000614956	1.38613
LAMTOR5	-0.331705	10.7958	-4.06185	6.20953e-05	0.000614956	1.38509
DNAJC1	0.629397	9.70295	4.06174	6.21233e-05	0.000614956	1.38467
CD14	-1.81716	5.80158	-4.06168	6.21365e-05	0.000614956	1.38447
AGPAT1	-0.571786	7.91215	-4.05915	6.27798e-05	0.000620713	1.37491
CASK	0.5524	7.14151	4.05853	6.29379e-05	0.000621574	1.37257
C3orf18	0.721206	5.90514	4.05831	6.29945e-05	0.000621574	1.37174
NUCKS1	0.78496	11.0686	4.05798	6.30773e-05	0.000621574	1.37052
AEBP2	0.525067	8.34754	4.05784	6.31137e-05	0.000621574	1.36998
UNC93B1	-0.857836	6.13761	-4.05678	6.33852e-05	0.000623639	1.366
CCDC93	0.63825	8.00957	4.05588	6.36173e-05	0.000625311	1.36261
EMB	0.953394	9.94853	4.05249	6.44984e-05	0.000633354	1.34984
RHBDD2	0.613485	7.85954	4.05134	6.48e-05	0.000635494	1.3455
C6orf48	0.655305	10.5714	4.05109	6.48647e-05	0.000635494	1.34458
CFL2	0.66509	6.56691	4.05087	6.4924e-05	0.000635494	1.34373
ALG13	0.724597	9.00251	4.0507	6.49686e-05	0.000635494	1.34309
CLEC2B	1.04018	10.8565	4.04849	6.5553e-05	0.000640589	1.33478
MCOLN2	1.08394	8.30081	4.04791	6.5706e-05	0.000641461	1.33262
SRSF5	0.382814	11.5171	4.04731	6.58681e-05	0.000642421	1.33033
PLCB3	-0.405598	6.79947	-4.04577	6.62791e-05	0.000645805	1.32456
SRRT	0.57862	10.2084	4.0436	6.68632e-05	0.000650866	1.31641
SULF2	-1.44607	6.75388	-4.04131	6.74862e-05	0.000656297	1.30781
NAPRT	-0.692419	7.17747	-4.04069	6.76551e-05	0.000657247	1.30549
SPAST	-0.646041	7.88251	-4.04048	6.77144e-05	0.000657247	1.30467
TRAT1	2.71395	6.1946	4.04018	6.77962e-05	0.000657407	1.30355
IL12RB1	0.740016	8.23859	4.03786	6.84338e-05	0.000662953	1.29486
PLOD1	-0.655329	6.71495	-4.0374	6.85604e-05	0.000663541	1.29315
FGD2	-0.998744	9.40554	-4.03615	6.89098e-05	0.000666283	1.28843
B3GNT5	-1.37682	7.17466	-4.03574	6.90238e-05	0.000666745	1.2869
MAP7	-0.979765	5.08928	-4.03259	6.9908e-05	0.000674639	1.27509
FADS1	-0.91344	7.626	-4.0306	7.04698e-05	0.00067941	1.26766
JAM3	0.690067	5.96335	4.02994	7.06577e-05	0.00068057	1.26519
TBC1D12	-0.913785	5.52673	-4.02615	7.17475e-05	0.000690407	1.25099
CAMKK2	-0.720907	8.69854	-4.02498	7.2088e-05	0.000693021	1.2466
ARNTL	0.766191	8.36586	4.02316	7.26183e-05	0.000697454	1.2398
GTF2F1	0.491431	7.90743	4.02134	7.31538e-05	0.000701928	1.23298
MNDA	-1.8441	7.68506	-4.02085	7.32971e-05	0.000702449	1.23117
PLD3	-0.810193	6.61067	-4.02068	7.33475e-05	0.000702449	1.23053
MIB2	0.512316	6.23313	4.01963	7.3658e-05	0.000704752	1.22661
C9orf142	0.656537	6.82431	4.01597	7.47505e-05	0.000714527	1.21295
RP4.595K12.1	0.694643	10.0293	4.01443	7.5216e-05	0.000718295	1.20719
BAG4	-0.719977	7.69715	-4.014	7.53476e-05	0.000718871	1.20557
FAM159A	0.812451	4.98171	4.00976	7.66417e-05	0.000730247	1.18978
ATP6V1D	-0.539828	9.4449	-4.00962	7.6685e-05	0.000730247	1.18926
CHMP5	-0.478775	9.88143	-4.00856	7.70143e-05	0.000732691	1.18528
MED31	0.664836	8.27439	4.00492	7.81469e-05	0.000742764	1.17174
SPG20	-0.829808	7.88473	-4.00294	7.87698e-05	0.000747979	1.16438
KDM4B	-0.71698	8.69377	-4.00162	7.91889e-05	0.000751251	1.15946
TIPARP	0.735433	9.42186	4.00127	7.93006e-05	0.000751603	1.15815
PPP3CA	-0.561542	9.76634	-3.99998	7.97122e-05	0.000754794	1.15335
SLC44A1	-0.828444	7.75983	-3.99973	7.97924e-05	0.000754844	1.15242
ASTE1	0.626363	6.74574	3.99937	7.99065e-05	0.000755214	1.1511
RPS27A	0.693204	13.2187	3.99704	8.06574e-05	0.000761596	1.14243
DGAT1	-0.549575	6.75868	-3.99433	8.15402e-05	0.000769211	1.13233
UBQLN2	0.517752	9.75086	3.99347	8.182e-05	0.000771129	1.12916
XPNPEP3	0.649764	6.63501	3.98943	8.31561e-05	0.000782989	1.11414
CD84	0.897321	8.54424	3.98787	8.36763e-05	0.000787151	1.10836
MBD6	-0.670218	7.85974	-3.9875	8.38008e-05	0.000787587	1.10698
SLC11A1	-1.11318	6.64667	-3.98592	8.43299e-05	0.00079182	1.10115
ZNF264	0.767816	7.20696	3.98229	8.55651e-05	0.00080267	1.08767
WIPI1	-0.943744	7.47983	-3.98037	8.62238e-05	0.000808097	1.08057
GAS2L1	-1.14965	5.67699	-3.97834	8.69247e-05	0.000813909	1.07306
NFU1	0.569806	8.61715	3.97447	8.82784e-05	0.000825405	1.05874
TRAF5	1.01946	8.00039	3.97437	8.83163e-05	0.000825405	1.05835
PILRA	-1.22629	6.94137	-3.97301	8.87949e-05	0.000829109	1.05334
PYCARD	-1.41486	8.66605	-3.97206	8.91333e-05	0.000830717	1.04981
FLOT1	-0.547877	9.54359	-3.9719	8.91902e-05	0.000830717	1.04922
CHD2	0.626288	9.19349	3.97183	8.92145e-05	0.000830717	1.04897
FAM13A	-1.12825	6.61302	-3.97072	8.961e-05	0.00083363	1.04487
TLN1	-0.565893	7.46038	-3.97045	8.97079e-05	0.000833771	1.04386
DPY19L4	0.653967	5.98769	3.96955	9.003e-05	0.00083573	1.04054
ELOVL1	-0.466489	8.55238	-3.9694	9.00847e-05	0.00083573	1.03998
URGCP	0.38141	7.64352	3.96886	9.02761e-05	0.000836736	1.03801
NDUFA1	0.365468	11.541	3.96659	9.1099e-05	0.000843301	1.0296
BNIP1	0.439138	6.68799	3.96644	9.11519e-05	0.000843301	1.02907
ALAS1	-0.610294	8.37166	-3.96484	9.17349e-05	0.000847917	1.02316
MSRB1	-1.03694	8.48008	-3.96427	9.19433e-05	0.000848257	1.02106
LMBR1L	0.471642	7.85422	3.96423	9.19591e-05	0.000848257	1.0209
NOP10	-0.435902	11.2702	-3.96392	9.2073e-05	0.000848257	1.01975
DDX17	-0.596976	12.1745	-3.96382	9.21085e-05	0.000848257	1.01939
AES	0.727641	8.55105	3.96185	9.28331e-05	0.000854149	1.01214
TUBB6	-1.25634	7.62707	-3.9613	9.30386e-05	0.000855259	1.01009
ZSCAN9	-0.654422	6.09855	-3.96051	9.33311e-05	0.000857166	1.00718
CA5B	0.614691	5.93299	3.95787	9.43185e-05	0.000865445	0.997431
GABARAPL2	-0.494124	11.1108	-3.95653	9.48198e-05	0.000869254	0.992521
ZRANB2	0.5256	10.3538	3.95485	9.54572e-05	0.000874301	0.986316
ASAP1	-0.744541	9.5469	-3.95373	9.58839e-05	0.000877412	0.982185
GTF2H1	-0.746082	8.33907	-3.95134	9.67979e-05	0.000884971	0.973399
DGKA	0.763302	8.33038	3.95056	9.70982e-05	0.000886912	0.970531
ADNP2	0.53835	8.86916	3.94713	9.84295e-05	0.000898258	0.95792
SLC35F5	-0.627347	7.23933	-3.94567	9.90012e-05	0.000902658	0.952557
RPF1	0.497821	10.1533	3.94419	9.95833e-05	0.000906977	0.947128
CYB561	0.631718	7.17845	3.94401	9.9655e-05	0.000906977	0.946463
RBM48	0.553554	7.77135	3.94368	9.97874e-05	0.000907363	0.945233
DUSP3	-0.760846	7.60762	-3.94315	9.99967e-05	0.000908446	0.943293
ERMAP	-0.797053	5.89561	-3.94024	0.000101157	0.000918155	0.932616
CD86	-1.42158	7.38614	-3.93958	0.000101421	0.000918657	0.930195
RPE	-0.728516	7.81868	-3.9395	0.000101454	0.000918657	0.929897
KLRF1	1.54108	6.21634	3.93942	0.000101485	0.000918657	0.929611
SLC22A4	-1.088	5.302	-3.93854	0.000101842	0.000920831	0.926367
PXYLP1	0.819163	6.89544	3.93822	0.000101971	0.000920831	0.925192
GLCCI1	0.960217	8.69108	3.93814	0.000102	0.000920831	0.92493
ST3GAL6	-1.02366	5.7309	-3.93671	0.000102581	0.000925248	0.919671
TNNT1	1.38361	3.87579	3.93576	0.000102966	0.000927879	0.916199
RGS18	-1.57314	6.71947	-3.93554	0.000103057	0.000927879	0.915386
KIAA0355	0.622008	7.44133	3.93346	0.000103909	0.000934718	0.907761
DEF6	0.733257	8.56517	3.93264	0.000104246	0.00093691	0.904768
DNASE1L1	-0.601752	7.66463	-3.93052	0.000105125	0.000943966	0.896997
ZBTB10	0.940963	6.5835	3.92826	0.000106068	0.00095159	0.888727
PDE8A	0.598686	7.73911	3.92774	0.000106288	0.000952716	0.886808
JUN	0.95714	9.2717	3.92708	0.000106565	0.000954272	0.884404
DNTTIP1	-0.599787	8.04073	-3.92688	0.000106651	0.000954272	0.883653
IPO4	-0.468106	8.07703	-3.92637	0.000106864	0.000955329	0.881806
ZFAND2A	0.553621	9.13113	3.92582	0.000107098	0.00095657	0.879784
TRIM61	0.537121	5.79534	3.92479	0.000107534	0.000959618	0.876019
ZNF185	-0.89396	6.52323	-3.92436	0.000107718	0.000960109	0.874442
NFKB1	0.740688	9.63289	3.92421	0.00010778	0.000960109	0.873908
SMAD1	-1.00885	4.97347	-3.92378	0.000107965	0.000960907	0.872321
ZC2HC1A	-0.692847	6.29511	-3.92253	0.000108499	0.00096481	0.867752
CYB561A3	-0.681375	8.88683	-3.92137	0.000108996	0.000967797	0.863523
KREMEN1	-0.695589	5.31831	-3.9213	0.000109027	0.000967797	0.86326
FAM120A	-0.561623	10.4576	-3.92045	0.000109393	0.000970186	0.860163
TMED4	0.459236	9.18185	3.91972	0.00010971	0.000972146	0.857481
C6orf136	0.454976	7.59372	3.91743	0.000110704	0.000980091	0.849136
CLCN7	-0.405661	8.07433	-3.91422	0.000112115	0.000991711	0.837418
CNPY3	-0.71224	8.39341	-3.91308	0.000112622	0.000994877	0.833243
TAF8	0.548436	6.77662	3.91286	0.000112721	0.000994877	0.832434
CSF1R	-1.16432	6.91517	-3.91275	0.000112769	0.000994877	0.832036
KIR3DL1	1.06102	5.92398	3.9105	0.000113773	0.00100285	0.823838
SMC3	0.554596	9.5975	3.91017	0.000113921	0.00100328	0.822631
BID	-0.919824	8.96713	-3.90918	0.000114365	0.00100622	0.819033
PTPN22	0.919987	8.46757	3.90898	0.000114455	0.00100622	0.818308
CLIC2	-1.19552	5.16401	-3.90708	0.000115313	0.00101227	0.811399
MS4A6A	-1.61156	7.68716	-3.90677	0.000115456	0.00101227	0.810248
NEMF	0.435157	9.49027	3.9066	0.000115533	0.00101227	0.809638
OASL	1.07142	7.75233	3.90658	0.000115544	0.00101227	0.809546
PTPRM	0.95175	5.88683	3.9061	0.00011576	0.00101328	0.807821
DCAF7	-0.684911	9.1195	-3.90471	0.000116398	0.00101797	0.802737
SNHG12	0.684609	9.05774	3.9041	0.000116677	0.00101953	0.800522
PRKX	0.612586	9.04161	3.90332	0.000117035	0.00102177	0.79769
FASLG	0.942752	6.24042	3.90301	0.000117176	0.00102212	0.796576
CYP1B1	-1.86586	7.55915	-3.90253	0.000117398	0.00102317	0.794825
GNPDA2	0.620358	6.76171	3.9011	0.000118061	0.00102806	0.789611
ATP6V1C1	-0.762321	8.04005	-3.89916	0.000118964	0.00103503	0.782565
TMEM234	-0.408424	6.57781	-3.89408	0.000121363	0.00105368	0.764101
NUPL1	0.845028	8.32775	3.89406	0.00012137	0.00105368	0.764046
CYTIP	0.851366	10.7414	3.89377	0.000121508	0.00105368	0.762997
TMOD1	-0.5845	7.24957	-3.89374	0.000121526	0.00105368	0.762857
ATHL1	0.955728	7.8785	3.89338	0.000121694	0.00105392	0.761581
MAST3	-0.740978	7.86179	-3.89324	0.000121763	0.00105392	0.761056
SWI5	0.561788	6.34113	3.89258	0.000122078	0.00105574	0.758667
PROSC	-0.596489	9.23598	-3.89231	0.000122208	0.00105595	0.757688
RPRD2	0.597477	8.1346	3.89113	0.000122775	0.00105995	0.753404
FARP2	-0.644724	7.34275	-3.89023	0.000123209	0.00106278	0.75014
JMY	1.02691	7.76751	3.88849	0.000124051	0.00106913	0.743841
HEATR5A	-0.717173	6.37109	-3.88663	0.00012496	0.00107604	0.737095
GRAP2	0.829885	5.49809	3.88575	0.000125395	0.00107887	0.733878
HPS5	-0.520854	8.00051	-3.88516	0.000125682	0.00108041	0.731769
TRIB1	-1.54143	8.03648	-3.88477	0.000125879	0.00108118	0.730321
MOSPD2	-0.638815	7.67007	-3.88416	0.000126176	0.00108282	0.728138
HSPBAP1	-0.82958	7.53167	-3.88324	0.000126632	0.0010858	0.724808
HABP4	0.423105	6.53661	3.88279	0.000126859	0.00108646	0.723152
PSTK	0.607657	5.70448	3.88264	0.000126929	0.00108646	0.722639
TADA3	-0.721028	7.47873	-3.88244	0.000127033	0.00108646	0.721885
CHST11	-0.632612	9.18606	-3.8805	0.000127998	0.00109332	0.714889
PLAUR	-1.00242	8.04704	-3.8804	0.000128052	0.00109332	0.714497
SERTAD3	-0.726414	7.14122	-3.88001	0.000128245	0.00109404	0.713106
FPR1	-1.57194	7.21687	-3.87911	0.000128697	0.00109698	0.709849
INTS3	-0.544378	8.17016	-3.87718	0.000129672	0.00110435	0.702875
CCDC186	0.704781	8.04369	3.87538	0.000130589	0.00111122	0.696364
C15orf39	-0.610508	7.61414	-3.87365	0.000131477	0.00111783	0.690097
AGTRAP	-0.991777	7.7264	-3.87259	0.000132024	0.00112154	0.686258
TMEM263	0.720198	7.76689	3.86904	0.000133865	0.0011355	0.673461
HSPA1A	-1.18577	10.4309	-3.86899	0.000133893	0.0011355	0.673269
TM7SF3	-0.79383	8.18298	-3.8676	0.000134622	0.00114067	0.668247
SH3BGRL	-0.682159	11.2428	-3.86739	0.00013473	0.00114067	0.667509
TKTL1	1.05347	5.75554	3.86706	0.000134903	0.00114118	0.66632
NUDT16P1	-0.86823	4.86086	-3.86645	0.000135227	0.00114296	0.664106
IRF7	-0.81211	8.4613	-3.86545	0.000135756	0.00114647	0.660496
NDFIP1	0.655343	9.48665	3.86454	0.000136239	0.00114958	0.657218
KAT6A	0.489837	10.0521	3.86242	0.00013737	0.00115816	0.649579
UAP1	0.783597	8.49537	3.86206	0.000137562	0.00115843	0.648284
EID2	0.520585	7.45795	3.86193	0.000137632	0.00115843	0.647816
GRB2	-0.430647	10.2947	-3.86111	0.000138077	0.00116121	0.644834
RPS21	0.662061	13.1489	3.85915	0.000139132	0.0011691	0.6378
PRKCA	1.04736	7.32993	3.85728	0.000140151	0.00117669	0.631056
CD4	-1.07359	7.29233	-3.85578	0.000140973	0.0011826	0.625657
SEMA4B	-0.707714	6.26729	-3.85504	0.00014138	0.00118503	0.622989
HOXB2	0.713076	7.52632	3.85315	0.000142423	0.0011924	0.616205
ZBTB2	0.559483	7.8877	3.85302	0.000142496	0.0011924	0.61573
NPC2	-0.699159	10.6155	-3.85104	0.000143596	0.00119983	0.608621
RECQL4	-0.556434	6.27577	-3.851	0.000143623	0.00119983	0.608454
GNA15	-0.978947	8.01645	-3.85043	0.000143939	0.00120148	0.606421
SIRPB2	-1.07464	4.94043	-3.84988	0.000144247	0.00120248	0.604446
UBA1	-0.514703	9.6135	-3.84967	0.000144364	0.00120248	0.603695
UBXN4	0.460443	10.3454	3.84958	0.000144416	0.00120248	0.603362
ZFP90	0.88108	7.399	3.84625	0.000146301	0.00121717	0.591384
RPL31	0.621339	13.6918	3.84587	0.000146515	0.00121794	0.590037
SLC38A10	-0.629513	7.60291	-3.84554	0.000146704	0.0012185	0.588844
RNF113A	0.514968	8.73675	3.8448	0.000147125	0.0012205	0.586197
POFUT2	0.432625	7.1006	3.8447	0.000147186	0.0012205	0.585814
UBE2R2	-0.46677	9.98197	-3.84418	0.000147481	0.00122193	0.583966
COX7C	0.575956	11.6725	3.84251	0.00014844	0.00122887	0.577981
MAN1A1	-0.740085	9.30474	-3.83979	0.000150016	0.00124073	0.568229
SSR4	0.519252	11.1459	3.83947	0.000150202	0.00124073	0.567081
HINT1	0.46303	12.3073	3.83941	0.000150242	0.00124073	0.566835
TRIM5	-0.749811	7.19789	-3.83793	0.000151105	0.00124683	0.561549
RPL10	0.789956	12.8185	3.83697	0.000151671	0.00124948	0.558094
DHDDS	-0.36672	7.32935	-3.83696	0.000151674	0.00124948	0.558076
HMGCL	-0.548807	8.06521	-3.83567	0.000152436	0.00125473	0.553452
SLC25A20	-0.696156	8.34114	-3.83416	0.000153332	0.00126108	0.548039
PTEN	-0.609609	10.1734	-3.83304	0.000153996	0.0012655	0.54405
TNKS2	0.592854	8.61934	3.83183	0.000154722	0.00126998	0.539709
RSL24D1	0.471112	10.9934	3.83171	0.000154793	0.00126998	0.539282
LRIG2	0.69812	7.21591	3.82838	0.000156805	0.00128474	0.527361
SLAMF1	1.0798	6.78647	3.82831	0.000156847	0.00128474	0.527116
MAP4	0.617269	8.55377	3.82808	0.000156985	0.00128483	0.526301
CDADC1	0.639646	7.69708	3.82698	0.000157655	0.00128926	0.522371
ZFAND5	-0.448332	11.2499	-3.82664	0.000157866	0.00128994	0.521136
ERLIN1	-0.614137	8.32859	-3.82483	0.000158977	0.00129797	0.514661
GPR18	0.988966	7.40969	3.8244	0.000159238	0.00129904	0.513149
PFKFB4	-0.97613	6.19841	-3.82413	0.000159407	0.00129937	0.512166
NCALD	0.810164	6.08809	3.82302	0.000160091	0.00130389	0.508215
EPOR	-0.710751	7.21758	-3.82177	0.000160866	0.00130858	0.503759
EIF3H	0.552706	11.5761	3.82168	0.000160926	0.00130858	0.503413
C20orf27	-0.616674	6.7469	-3.81995	0.000162002	0.00131627	0.497263
CERS2	-0.421004	9.37953	-3.81933	0.000162393	0.00131838	0.495037
PRR14L	-0.550487	8.68711	-3.81866	0.000162817	0.00132076	0.492631
2020-03-02	-0.676888	7.04112	-3.81623	0.000164351	0.00133213	0.483975
VCAN	-1.70859	7.08386	-3.81559	0.000164758	0.00133435	0.481696
TMEM161B	0.579225	8.02225	3.81468	0.000165338	0.00133798	0.478448
PAPOLA	-0.477037	10.6863	-3.81367	0.000165982	0.00134211	0.474861
SP3	-0.530601	9.93979	-3.81129	0.000167517	0.00135344	0.466368
SMURF1	0.635467	6.83547	3.80889	0.000169075	0.00136432	0.457828
KRT72	1.0734	4.78485	3.8088	0.000169135	0.00136432	0.4575
SLC35B3	-0.687747	7.63875	-3.80664	0.000170548	0.00137462	0.449821
GNG2	0.874842	10.0276	3.80408	0.000172237	0.00138712	0.44073
FTCD	-0.498663	5.62167	-3.80375	0.000172455	0.00138777	0.439562
CEP68	0.797926	7.61885	3.80212	0.000173544	0.00139542	0.433755
PHLDB3	0.545929	5.65473	3.80092	0.000174347	0.0014006	0.429498
SNX25	0.588311	6.60636	3.80074	0.000174467	0.0014006	0.428863
RFTN1	0.703673	10.0649	3.80023	0.000174813	0.00140226	0.427037
UBXN2B	-0.627337	8.11425	-3.79962	0.000175224	0.00140444	0.424866
FAM45A	-0.945891	8.98856	-3.7988	0.000175778	0.00140776	0.421956
U2AF1L4	0.613588	7.22655	3.79809	0.000176258	0.00140954	0.41944
DOCK10	0.835119	8.83501	3.79794	0.000176357	0.00140954	0.418921
BASP1	-1.23577	8.54218	-3.79785	0.000176419	0.00140954	0.418597
NEK3	-0.671829	6.28484	-3.79482	0.000178487	0.00142394	0.407849
TRMT1L	-0.785573	6.64376	-3.79477	0.000178522	0.00142394	0.407668
KCTD3	-0.881678	5.02268	-3.79459	0.000178646	0.00142394	0.407027
FANCA	-0.516502	6.1579	-3.79068	0.000181353	0.00144415	0.393159
DPYSL2	-1.13446	9.17231	-3.79052	0.000181468	0.00144415	0.392573
SPOPL	-0.734964	8.67878	-3.79016	0.000181716	0.00144498	0.391312
CSTA	-1.66509	7.35419	-3.78975	0.000182004	0.00144613	0.389852
TRAPPC5	-0.532459	8.2854	-3.7877	0.000183439	0.00145638	0.382608
POP4	-0.488876	9.10257	-3.78713	0.000183842	0.00145843	0.380589
ANKRD46	0.623254	7.33276	3.78663	0.000184193	0.00145916	0.378827
OGFRL1	-1.13855	9.2233	-3.78659	0.000184224	0.00145916	0.378673
TBC1D2B	0.644617	8.07782	3.78601	0.000184634	0.00146126	0.376624
NDUFAF1	-0.616479	7.79553	-3.78547	0.000185019	0.00146316	0.374703
SF3B5	0.434298	10.3376	3.78516	0.000185241	0.00146377	0.373595
GCNT2	-1.08015	5.37348	-3.78413	0.000185972	0.00146839	0.369963
YIF1B	-0.694784	7.05117	-3.78246	0.000187166	0.00147666	0.364065
OFD1	0.602646	8.87604	3.7822	0.000187357	0.00147701	0.363124
FOXJ3	0.449012	9.40645	3.78169	0.00018772	0.00147872	0.361337
GPATCH8	0.396774	8.7597	3.78129	0.000188008	0.00147983	0.359922
JAZF1	-0.97396	8.33288	-3.77918	0.000189538	0.00149071	0.352451
RALGAPA1	0.73396	7.82765	3.77831	0.000190169	0.00149451	0.349385
TRAPPC2L	0.640044	8.54395	3.77797	0.000190421	0.00149532	0.348168
PQBP1	0.576808	8.69504	3.77729	0.000190917	0.00149805	0.345767
USP42	0.495166	7.55806	3.77605	0.000191823	0.00150398	0.341403
H6PD	-0.496403	7.03661	-3.77353	0.000193684	0.00151739	0.332502
ZNF302	0.663165	7.23875	3.77243	0.000194498	0.00152259	0.328637
C7orf26	0.31661	8.15235	3.77139	0.000195273	0.00152747	0.32497
SLC35D2	0.788148	7.42612	3.77067	0.000195819	0.00153055	0.322398
TAF1C	0.449732	7.51211	3.77045	0.000195977	0.00153059	0.321656
MSI2	0.610689	7.71627	3.76962	0.000196607	0.00153433	0.318696
ENO2	1.00595	6.47707	3.76901	0.000197061	0.00153668	0.316571
C9orf78	0.42218	8.78268	3.76763	0.000198106	0.00154363	0.311698
CCND2	0.838514	10.3521	3.76684	0.000198709	0.00154713	0.308896
ITSN1	-0.67946	6.27278	-3.76653	0.00019894	0.00154774	0.307822
NT5C3B	0.573235	7.44413	3.7659	0.000199421	0.00155028	0.3056
MAP9	0.606245	5.84951	3.76326	0.000201442	0.00156478	0.296307
APAF1	-0.85568	7.84073	-3.76265	0.00020191	0.00156721	0.294166
LSM5	0.675758	9.24033	3.76186	0.000202526	0.00157079	0.291359
PARVB	-0.651712	6.49691	-3.76066	0.000203449	0.00157673	0.287168
LINC00526	0.482117	5.91412	3.76013	0.000203868	0.00157876	0.285275
FBXO33	0.577318	8.72619	3.75905	0.000204704	0.00158402	0.281501
SRBD1	-0.610401	7.15292	-3.75774	0.000205733	0.00159076	0.276881
METTL18	0.566535	7.41668	3.75532	0.000207645	0.00160431	0.268361
CORO2A	0.772023	5.49643	3.75449	0.000208301	0.00160815	0.265452
PAQR7	-0.464939	5.69863	-3.75139	0.000210773	0.00162599	0.254585
SLC22A17	0.525631	4.60327	3.74979	0.000212066	0.00163471	0.24895
SLAMF7	1.18662	9.10325	3.74895	0.000212747	0.00163804	0.245995
TCIRG1	-0.680676	9.18099	-3.74885	0.000212823	0.00163804	0.245667
LPGAT1	-0.725885	8.87758	-3.74756	0.000213873	0.00164487	0.241132
FAIM3	1.21524	8.52662	3.74659	0.000214663	0.00164968	0.237737
PRSS23	1.13927	5.48443	3.74592	0.000215213	0.00165142	0.235383
CLEC12A	-1.39118	6.25722	-3.74591	0.000215217	0.00165142	0.235363
NR4A2	1.54133	7.90006	3.74529	0.000215725	0.00165405	0.233194
PCNX	0.663188	7.79258	3.74494	0.00021602	0.00165506	0.231935
PTAFR	-1.08508	8.16712	-3.74336	0.000217321	0.00166376	0.226403
ISG20	1.20341	9.5319	3.74169	0.0002187	0.00167274	0.220578
XBP1	0.700422	9.4772	3.74154	0.000218826	0.00167274	0.220047
CCDC109B	0.797458	8.98143	3.74098	0.000219297	0.00167507	0.218065
ZC3H8	0.496202	7.58356	3.74043	0.000219752	0.0016762	0.216158
PATZ1	0.620112	6.89262	3.7404	0.000219777	0.0016762	0.216052
SC5D	0.659573	7.84386	3.74013	0.000220004	0.00167665	0.215103
TBC1D9	-1.37567	6.38347	-3.73809	0.000221713	0.0016884	0.207976
FAM46C	0.991465	8.50675	3.73731	0.000222377	0.00169218	0.205221
MAP1S	-0.483741	6.73293	-3.73627	0.000223255	0.00169582	0.201594
HS1BP3	-0.608523	7.07003	-3.73618	0.000223334	0.00169582	0.201267
CNPPD1	-0.499285	9.01791	-3.73615	0.000223361	0.00169582	0.201158
LY9	1.04257	7.486	3.73572	0.00022372	0.00169727	0.199678
FAM162A	0.765568	9.67633	3.73501	0.000224323	0.00170057	0.197198
LDLRAP1	0.9716	6.87334	3.73305	0.000226003	0.00171149	0.19033
ZNF22	0.594372	9.05457	3.73292	0.000226114	0.00171149	0.189877
VPS26A	-0.472302	10.0505	-3.73273	0.000226274	0.00171149	0.189225
RNF7	0.491682	9.60235	3.73069	0.000228038	0.00172354	0.182076
MBIP	0.475104	6.77863	3.72989	0.000228725	0.00172728	0.179308
GCNT1	-0.677855	7.00618	-3.72972	0.000228875	0.00172728	0.1787
DAPP1	-0.826119	9.0853	-3.72815	0.000230244	0.00173631	0.173212
MBOAT1	-0.776527	7.09974	-3.72795	0.000230417	0.00173632	0.172518
ARID5A	0.592961	7.70778	3.72588	0.000232232	0.00174868	0.165298
DGKD	0.585765	8.61851	3.72536	0.000232685	0.00175079	0.163502
FZD1	-0.870948	5.32226	-3.72351	0.000234324	0.00176051	0.157043
HBB	-1.45624	8.24206	-3.72351	0.000234326	0.00176051	0.157032
ATG3	-0.515477	10.5846	-3.72164	0.000235987	0.0017711	0.150532
CLIP4	0.823114	7.8417	3.72153	0.000236088	0.0017711	0.150138
GNPTG	-0.425526	7.87852	-3.72062	0.000236907	0.00177592	0.146951
PCGF3	-0.512923	7.78604	-3.71894	0.000238417	0.00178591	0.141104
GPSM2	-0.820515	6.32281	-3.71576	0.000241299	0.00180616	0.130044
FCN1	-1.56069	6.90339	-3.71508	0.000241918	0.00180944	0.127686
CLCN4	-0.944388	4.63428	-3.71383	0.000243067	0.00181669	0.123327
ARHGEF3	0.816329	9.26825	3.71162	0.000245108	0.00183059	0.115629
VASP	-0.625694	8.70721	-3.71125	0.000245453	0.00183181	0.114337
POR	-0.519207	6.81728	-3.71028	0.000246349	0.00183713	0.110982
PEX6	0.461898	6.10318	3.70986	0.000246745	0.00183872	0.109506
ASNSD1	0.366715	9.56819	3.70932	0.000247242	0.00184107	0.107652
ACAP2	-0.705673	9.58991	-3.70912	0.000247434	0.00184114	0.106939
CNP	-0.48108	8.44241	-3.70716	0.000249274	0.00185346	0.100124
APOBEC3G	0.706283	9.59232	3.70647	0.000249917	0.00185687	0.0977514
CNOT2	0.478474	9.98738	3.70607	0.0002503	0.00185834	0.096344
CSK	-0.539611	9.57356	-3.70554	0.000250793	0.00186063	0.0945321
TESC	-0.716978	7.07167	-3.70215	0.000254026	0.00188214	0.0827505
NKIRAS2	-0.400644	7.45823	-3.70211	0.000254066	0.00188214	0.0826057
DUSP6	-1.37403	9.24765	-3.70168	0.00025448	0.00188382	0.0811069
BRD1	0.531153	8.6476	3.70074	0.000255381	0.0018891	0.0778567
GCC2	0.514725	8.31387	3.70017	0.000255929	0.0018903	0.0758825
ZNF337	0.459338	7.6943	3.70015	0.000255944	0.0018903	0.0758279
2020-09-09	0.664248	11.1196	3.69999	0.000256106	0.0018903	0.0752482
SLC15A2	-0.759174	5.71465	-3.69972	0.000256358	0.00189078	0.0743431
FAM214A	0.952559	8.68881	3.69825	0.000257791	0.00189996	0.0692155
SNX22	-0.597151	6.58003	-3.69699	0.000259012	0.00190756	0.0648679
DDIAS	-0.687048	5.93668	-3.69659	0.000259403	0.00190904	0.0634826
CASD1	0.58843	6.85529	3.69626	0.00025973	0.00190949	0.0623236
PARP8	0.876514	8.67135	3.69614	0.000259842	0.00190949	0.0619273
FCER1G	-1.21307	9.66736	-3.69492	0.000261044	0.00191692	0.0576818
CTSA	-0.648412	8.88561	-3.69416	0.000261787	0.00192098	0.0550654
C1orf52	0.515799	9.43227	3.69334	0.000262593	0.00192466	0.0522391
MAPK8IP3	0.5167	7.17232	3.69326	0.000262671	0.00192466	0.0519668
C14orf1	0.651976	8.02193	3.69251	0.000263416	0.00192872	0.0493618
GPAA1	-0.388284	8.14199	-3.69211	0.000263818	0.00193026	0.0479586
CA1	-0.880352	5.40884	-3.69065	0.000265264	0.00193878	0.0429327
HIP1	-0.92373	6.54665	-3.69055	0.000265368	0.00193878	0.0425715
TBC1D7	-0.624273	7.35601	-3.69033	0.000265588	0.00193899	0.041809
EDEM2	-0.572134	7.53548	-3.68995	0.000265962	0.00194031	0.0405158
C19orf66	0.493544	8.70092	3.68861	0.000267305	0.00194869	0.0358842
ERI2	-0.891455	5.97402	-3.68786	0.000268065	0.00195278	0.0332719
ZNF43	0.689088	6.84049	3.68767	0.000268253	0.00195278	0.0326279
TMEM87B	0.614322	7.44802	3.68628	0.000269665	0.00196081	0.0278012
JADE3	-0.921981	4.97037	-3.6862	0.000269746	0.00196081	0.0275259
TP53TG1	0.586435	6.69942	3.68458	0.000271392	0.00197136	0.0219315
CDK5RAP1	0.4475	8.12143	3.68401	0.000271967	0.00197411	0.0199842
CTNND1	-0.8073	6.62293	-3.68303	0.000272969	0.00197996	0.0166035
STK4	0.632232	10.9281	3.68137	0.000274681	0.00199003	0.0108551
ROGDI	-0.750545	6.42988	-3.6813	0.000274752	0.00199003	0.0106178
SLC25A32	0.585659	8.43147	3.68037	0.000275715	0.0019949	0.00740037
GPR56	1.34181	6.65269	3.68026	0.000275821	0.0019949	0.0070481
FAM198B	-1.53088	4.92784	-3.67943	0.000276684	0.0019997	0.00417612
PDXDC1	0.490329	5.88598	3.67734	0.000278862	0.0020128	-0.00303168
MAFB	-1.39368	7.1509	-3.67731	0.000278896	0.0020128	-0.00314462
2020-03-06	0.531239	9.79913	3.6761	0.000280163	0.0020205	-0.00731165
PRR12	0.619253	5.80713	3.67588	0.000280398	0.00202075	-0.00808327
CTSH	-1.07215	9.06831	-3.67494	0.000281383	0.0020264	-0.0113068
DENND6A	0.574432	9.39375	3.67449	0.000281861	0.00202839	-0.0128656
EIF4A3	-0.489032	10.3093	-3.67269	0.000283761	0.00204061	-0.0190425
STYXL1	-0.479109	7.97036	-3.67185	0.000284665	0.00204565	-0.0219663
FYCO1	0.591362	7.464	3.67136	0.000285183	0.00204791	-0.0236349
THEM4	0.701204	7.11419	3.67074	0.000285846	0.00205121	-0.02577
TP53I3	-0.598813	6.25841	-3.66936	0.000287323	0.00206034	-0.0305085
MTF2	0.534491	9.36016	3.66901	0.000287706	0.00206162	-0.0317307
CD163	-1.49248	5.81582	-3.66772	0.000289095	0.0020701	-0.0361582
ATG101	-0.458586	8.15278	-3.6675	0.000289333	0.00207033	-0.0369139
RNPEP	-0.650258	8.71793	-3.66671	0.000290186	0.00207497	-0.0396209
YWHAH	-0.63179	8.05167	-3.66651	0.000290409	0.00207509	-0.040326
RTN1	-1.18313	5.38256	-3.66578	0.000291206	0.00207931	-0.0428436
MPHOSPH8	0.511344	9.90933	3.66417	0.000292961	0.00208964	-0.0483667
RGS19	-0.672942	9.36688	-3.66407	0.000293068	0.00208964	-0.0486996
ARNT	-0.535455	7.37064	-3.66387	0.00029329	0.00208975	-0.0493979
SLC15A3	-0.865672	6.18833	-3.66301	0.000294237	0.00209501	-0.0523586
ATP6AP1	-0.577243	9.17431	-3.66213	0.000295204	0.0020995	-0.0553748
SLC12A2	0.53702	7.23382	3.66197	0.000295378	0.0020995	-0.0559155
FAM49A	-0.961078	7.54861	-3.66187	0.000295494	0.0020995	-0.0562749
RPS10L	0.461154	9.91105	3.66144	0.000295965	0.00210137	-0.0577393
THUMPD3	0.602233	8.38121	3.66041	0.00029711	0.00210801	-0.0612865
CCR5	1.16213	8.38696	3.65659	0.000301372	0.0021355	-0.0743734
BAZ2B	-0.794149	7.38583	-3.65656	0.000301407	0.0021355	-0.0744809
INTS9	-0.457576	7.44834	-3.6562	0.000301813	0.00213687	-0.075717
MITF	-0.810622	5.95409	-3.65556	0.000302538	0.0021405	-0.0779209
CPQ	-0.786553	7.1599	-3.65249	0.000306018	0.0021636	-0.0884265
ARID5B	0.909412	8.3044	3.65059	0.000308193	0.00217745	-0.0949341
PCIF1	0.54124	7.20614	3.65019	0.000308659	0.00217811	-0.0963195
AGO2	0.743536	9.14571	3.65014	0.000308719	0.00217811	-0.0965005
CALML4	-0.818227	6.5686	-3.64868	0.000310397	0.00218841	-0.101477
ZBTB4	0.791689	9.14838	3.64844	0.000310678	0.00218887	-0.102308
MED1	0.434579	9.32803	3.64689	0.000312481	0.00220003	-0.107624
ASH1L	0.505093	9.71929	3.64574	0.000313818	0.00220692	-0.111546
MBOAT2	-0.775813	6.44653	-3.64567	0.000313897	0.00220692	-0.111776
SLC35G1	0.436414	5.57206	3.64458	0.000315176	0.00221436	-0.115511
MGLL	-0.784345	7.11307	-3.64338	0.000316589	0.00222274	-0.11962
FBXO46	0.304595	7.23774	3.64294	0.0003171	0.00222478	-0.121102
LST1	-1.06659	9.05078	-3.64192	0.000318314	0.00223143	-0.124608
CPA5	0.560973	4.62442	3.64177	0.000318491	0.00223143	-0.125121
GZMM	0.867256	6.38166	3.64083	0.000319604	0.00223767	-0.128323
SLC29A1	-0.910053	6.43597	-3.64057	0.000319919	0.00223832	-0.129228
BTG1	0.639276	12.4294	3.63968	0.000320972	0.00224413	-0.132245
CHD8	0.424537	7.9515	3.63945	0.000321247	0.00224449	-0.133031
RNMT	0.449544	8.37027	3.63886	0.00032195	0.00224512	-0.135039
TRAPPC13	0.628822	6.28191	3.63884	0.000321981	0.00224512	-0.135126
C19orf60	0.451573	8.94073	3.63882	0.000322006	0.00224512	-0.135197
MAPKAPK5	0.530636	7.56948	3.63812	0.000322838	0.00224938	-0.137569
TMOD3	-0.576238	8.784	-3.63762	0.000323442	0.00225203	-0.139285
COQ2	-0.641648	7.50416	-3.63661	0.000324658	0.00225893	-0.142729
PTK2	-0.971578	5.66141	-3.63573	0.000325726	0.00226479	-0.145744
UBE2I	-0.503203	10.0777	-3.63539	0.000326136	0.00226608	-0.146899
TRAM1	0.500598	11.2426	3.6352	0.000326361	0.00226609	-0.147534
ALDH16A1	-0.504538	6.86405	-3.63484	0.000326799	0.00226756	-0.148766
TRIM25	-0.607326	9.48462	-3.63439	0.000327346	0.0022698	-0.150301
DUSP22	-0.553355	9.17221	-3.63281	0.000329279	0.00228162	-0.155704
ATRN	-0.499745	6.43145	-3.63167	0.000330668	0.00228968	-0.159569
NUPL2	-0.522045	7.35091	-3.63072	0.000331836	0.00229618	-0.162805
COX6C	0.550064	11.9915	3.62973	0.000333064	0.0023031	-0.166197
DCUN1D1	-0.615672	8.60965	-3.6293	0.000333599	0.00230385	-0.16767
SH3YL1	0.841481	7.87412	3.62927	0.00033363	0.00230385	-0.167756
MLEC	-0.548156	9.31401	-3.62902	0.00033394	0.00230442	-0.168609
CYP20A1	0.422113	7.40939	3.62744	0.000335909	0.00231642	-0.174005
CLEC10A	-1.12072	5.79506	-3.627	0.000336459	0.00231862	-0.175506
CD40	-0.653598	7.64384	-3.62583	0.000337914	0.00232706	-0.179468
ZBTB39	0.418877	6.35969	3.6241	0.000340084	0.00233887	-0.185343
DMXL1	-0.685133	8.43366	-3.6241	0.000340094	0.00233887	-0.18537
ZNF75A	0.605394	7.88488	3.62295	0.000341543	0.00234558	-0.189272
CHST2	-0.898348	7.69614	-3.62289	0.00034162	0.00234558	-0.189479
ODF4	0.536602	4.74311	3.62277	0.000341768	0.00234558	-0.189875
FRS2	0.470734	6.32478	3.62159	0.000343263	0.00235301	-0.193881
FAM109B	-0.496351	6.06294	-3.62155	0.000343317	0.00235301	-0.194027
LMO7	0.626191	5.31237	3.62088	0.00034417	0.00235725	-0.196305
MPP7	0.982012	5.74196	3.62066	0.000344458	0.00235762	-0.19707
SLC25A37	-0.921116	7.89655	-3.61789	0.000348	0.00238024	-0.206458
ZNF548	0.500732	8.0578	3.61723	0.000348852	0.00238445	-0.208702
ASB16	1.16912	5.43982	3.61662	0.000349641	0.00238823	-0.210777
RNF20	-0.604422	8.67398	-3.61606	0.000350365	0.00239155	-0.212674
ATP13A2	-0.501661	5.87518	-3.61571	0.000350818	0.00239302	-0.213859
CREB1	-0.553161	9.088	-3.61518	0.000351508	0.0023961	-0.215662
MAML2	0.836979	7.63934	3.61456	0.000352323	0.00240003	-0.217787
PNPLA6	-0.553494	7.39314	-3.61371	0.000353426	0.00240592	-0.220655
HMOX1	-0.962928	7.33183	-3.61348	0.00035373	0.00240637	-0.221445
TLR4	-1.14492	5.74605	-3.61327	0.000354	0.00240658	-0.222144
SNRNP70	0.468548	9.0962	3.61294	0.000354434	0.0024079	-0.223268
TXN	-0.672668	11.5304	-3.61251	0.000355001	0.00241013	-0.224735
MSRB2	-0.936031	6.39156	-3.61002	0.000358274	0.00243071	-0.233154
RING1	0.296324	8.84015	3.60924	0.00035931	0.00243611	-0.235805
ATF6	-0.511614	8.32358	-3.60873	0.000359989	0.00243907	-0.237536
PPP1R3E	0.572732	6.51626	3.6075	0.000361634	0.00244856	-0.241717
SMAGP	0.785691	5.74974	3.60633	0.0003632	0.00245751	-0.245682
MAFG	-0.534664	7.94371	-3.60532	0.000364547	0.00246498	-0.249078
RFT1	-0.486033	6.7754	-3.60444	0.000365736	0.00247135	-0.252064
AFF4	0.590414	8.86034	3.60284	0.000367898	0.0024843	-0.25747
JDP2	-0.803295	5.9832	-3.60185	0.000369246	0.00249173	-0.260825
RPL37A	0.591001	12.7552	3.60124	0.000370077	0.00249566	-0.262886
STX1A	1.33371	5.69124	3.60094	0.000370495	0.00249674	-0.263923
KRTCAP2	0.572336	10.3059	3.60076	0.000370731	0.00249674	-0.264507
ASF1B	-0.604899	6.35968	-3.59947	0.000372506	0.00250701	-0.268887
ELMO2	0.478096	8.5731	3.5984	0.000373972	0.00251514	-0.272488
LILRB4	-0.753308	5.88537	-3.59818	0.000374283	0.00251514	-0.273251
TIMP3	-0.522042	5.66569	-3.59805	0.000374462	0.00251514	-0.27369
JAKMIP2	0.719783	5.21179	3.59783	0.000374767	0.00251551	-0.274436
NAT1	-0.491555	7.66711	-3.59528	0.0003783	0.00253753	-0.283042
MXD1	-0.882304	8.6877	-3.59436	0.000379577	0.0025444	-0.286131
ABHD6	-0.612382	6.48847	-3.59312	0.000381314	0.00255374	-0.290316
RUNX2	0.943934	8.98278	3.59301	0.000381477	0.00255374	-0.290709
NDUFC1	0.560234	10.1036	3.59216	0.000382675	0.00255869	-0.293584
DECR1	-0.659544	9.65577	-3.59202	0.000382873	0.00255869	-0.294057
TIMP2	-1.25724	7.26803	-3.59194	0.000382978	0.00255869	-0.29431
C1QA	-0.876886	4.76349	-3.59039	0.000385175	0.00256856	-0.299554
ZBTB20	0.875747	7.17454	3.59026	0.000385351	0.00256856	-0.299973
P2RY13	-1.32362	4.63034	-3.59018	0.000385466	0.00256856	-0.300246
ZNF3	0.498445	7.13256	3.59017	0.000385475	0.00256856	-0.300268
UBXN7	0.551531	8.15747	3.58816	0.000388335	0.0025859	-0.307045
TRIM27	-0.479598	8.46112	-3.58747	0.000389324	0.00259078	-0.309378
NUMB	-0.518636	6.15092	-3.58666	0.000390482	0.00259677	-0.3121
SH3BP5L	-0.485559	6.4525	-3.58567	0.000391907	0.00260453	-0.31544
TMEM55A	-0.853878	5.94604	-3.58539	0.000392309	0.00260548	-0.316378
RRAGA	-0.314057	9.41998	-3.584	0.000394319	0.00261402	-0.321064
AP1S2	-0.778686	9.77037	-3.58393	0.00039443	0.00261402	-0.321322
MT1F	0.559162	8.10075	3.58382	0.00039459	0.00261402	-0.321693
RTN2	-0.452505	5.87705	-3.58379	0.000394633	0.00261402	-0.321794
MAPK8	0.556216	8.20769	3.58219	0.000396961	0.00262742	-0.327184
CD300C	-0.724524	5.69678	-3.58204	0.000397178	0.00262742	-0.327685
TEX2	-0.621176	7.39266	-3.5817	0.000397674	0.00262898	-0.328829
TSPAN32	0.751267	6.98483	3.58139	0.000398115	0.00262954	-0.329845
TOX4	0.377621	8.65156	3.58128	0.00039828	0.00262954	-0.330226
ADD1	-0.580115	9.52571	-3.58055	0.000399355	0.00263491	-0.332697
PYY	1.11496	4.67488	3.57946	0.000400951	0.0026437	-0.336351
SEC11C	0.454642	9.36077	3.57873	0.000402028	0.00264907	-0.338809
KLHL8	-0.513912	8.29658	-3.57754	0.000403786	0.00265892	-0.34281
KLC4	0.533627	6.49231	3.57692	0.000404703	0.00266149	-0.344888
RPL11	0.500189	12.9375	3.57692	0.000404705	0.00266149	-0.344892
SLC48A1	-0.581271	6.66099	-3.57606	0.000405984	0.00266816	-0.347785
SNX16	-0.536399	6.36643	-3.57246	0.000411371	0.0027018	-0.359864
CARNS1	0.654968	5.26057	3.57225	0.0004117	0.0027022	-0.360595
METTL23	0.458311	9.85778	3.57165	0.000412592	0.00270629	-0.36258
CLK4	0.589938	9.17476	3.57045	0.000414411	0.00271646	-0.36661
GOLT1B	0.531221	9.17856	3.56987	0.000415291	0.00272045	-0.368554
RPS24	0.37723	12.4618	3.5689	0.000416769	0.00272836	-0.371807
CCDC88A	-0.974083	6.68095	-3.56447	0.000423584	0.00277072	-0.386667
RRP12	-0.635983	7.06717	-3.56434	0.00042379	0.00277072	-0.387114
AIP	0.418884	9.16666	3.56221	0.000427094	0.00279051	-0.394227
TNFRSF8	-0.610033	6.08546	-3.56142	0.000428338	0.00279568	-0.396893
TFEC	-1.17238	5.94523	-3.56135	0.000428439	0.00279568	-0.397109
BCR	0.684137	7.43904	3.55963	0.000431144	0.00280979	-0.402872
THOC5	-0.50456	7.62936	-3.55962	0.00043116	0.00280979	-0.402908
OAZ2	-0.491694	8.42523	-3.55924	0.000431768	0.00281193	-0.404197
DMXL2	-1.34386	6.79749	-3.55789	0.000433887	0.00282391	-0.408682
ARPC5	-0.53729	11.1915	-3.5571	0.000435154	0.00283033	-0.411352
ELOVL5	-0.44117	11.3649	-3.55665	0.000435856	0.00283307	-0.412829
CD3E	1.99125	6.58797	3.55566	0.000437445	0.00284156	-0.416161
PTPN6	-0.72731	9.69062	-3.5554	0.000437854	0.00284238	-0.417018
UCK1	0.334755	7.50986	3.55381	0.00044041	0.00285714	-0.422348
FGFBP2	2.63679	6.4866	3.55342	0.000441033	0.00285791	-0.423642
ADAM28	-1.08304	5.93364	-3.55338	0.000441096	0.00285791	-0.423773
SAMD9L	-0.964816	8.66931	-3.55142	0.000444268	0.00287661	-0.430335
PBX3	-0.512493	7.86918	-3.55065	0.000445506	0.00288267	-0.432883
CLEC4E	-1.01029	6.39907	-3.55049	0.000445777	0.00288267	-0.43344
ARRDC3	0.783788	8.36947	3.54882	0.000448498	0.00289841	-0.439012
ACER3	-0.687416	7.69598	-3.5468	0.000451799	0.00291787	-0.445725
CD93	-1.30987	7.01977	-3.54615	0.00045287	0.00292219	-0.447893
PWP1	0.522655	9.91515	3.54605	0.000453049	0.00292219	-0.448254
TOR1B	-0.443849	8.42709	-3.54575	0.000453536	0.00292346	-0.449239
ZNF493	0.703321	7.25917	3.54545	0.000454028	0.00292477	-0.450232
CXCR4	0.91721	11.7811	3.54492	0.000454912	0.00292859	-0.452013
SLC25A19	-0.449303	7.74425	-3.54242	0.000459071	0.00295255	-0.460344
TXNDC11	0.404996	7.90921	3.54233	0.00045922	0.00295255	-0.460641
BRD9	0.382187	8.18482	3.54164	0.000460372	0.00295806	-0.462934
RILP	-0.438542	7.25836	-3.54142	0.000460736	0.00295852	-0.463658
RNASE1	-0.845787	5.65862	-3.54032	0.000462584	0.00296849	-0.467323
CORO2B	0.840733	3.39853	3.54001	0.000463103	0.00296993	-0.468348
PGBD2	-0.591684	6.17354	-3.53958	0.000463832	0.00297175	-0.469788
KRT1	0.625854	4.64639	3.5395	0.000463976	0.00297175	-0.470072
SP4	0.697153	8.69604	3.53926	0.000464367	0.00297236	-0.470844
ALG9	0.6512	6.54896	3.53654	0.000468994	0.00300007	-0.479919
KATNBL1	-0.599729	8.29718	-3.53528	0.000471138	0.00301187	-0.484093
MTFR1L	-0.624386	7.15135	-3.53399	0.00047336	0.00302416	-0.4884
YTHDC1	0.465383	10.4259	3.53319	0.000474728	0.00302837	-0.491039
ARHGAP12	0.827387	6.16362	3.53313	0.000474842	0.00302837	-0.491261
UXS1	0.541039	8.6862	3.53308	0.00047492	0.00302837	-0.49141
REPS1	0.453883	8.72899	3.5319	0.000476964	0.00303948	-0.495341
CYFIP2	0.712627	10.0969	3.53104	0.000478454	0.0030462	-0.498194
CUX1	-0.583249	8.4036	-3.53094	0.000478623	0.0030462	-0.498518
TAOK3	-0.451914	9.58717	-3.52976	0.000480674	0.00305732	-0.502431
SLC25A30	0.544125	7.39112	3.52864	0.000482632	0.00306667	-0.50615
NUAK1	0.792321	4.581	3.52857	0.000482753	0.00306667	-0.50638
CCDC92	0.682079	7.85187	3.52828	0.000483268	0.00306801	-0.507356
PBRM1	-0.538636	8.86764	-3.52757	0.000484519	0.00307401	-0.509721
ARPC1B	-0.665998	10.7917	-3.52666	0.000486111	0.00308217	-0.512722
WDR48	0.454198	8.62779	3.52589	0.000487468	0.00308883	-0.515273
LRRK1	-0.66433	5.74329	-3.52563	0.000487931	0.00308982	-0.516141
IL23A	1.12951	6.54397	3.52407	0.00049071	0.00310547	-0.521338
PIGN	-0.683788	6.39122	-3.52302	0.000492563	0.00311524	-0.524787
C1orf21	0.920808	6.78905	3.52122	0.000495797	0.0031303	-0.530772
RBP7	-1.10838	5.15207	-3.52115	0.000495921	0.0031303	-0.531001
YWHAE	-0.613593	9.37605	-3.52102	0.000496145	0.0031303	-0.531415
COX15	-0.657593	7.77812	-3.521	0.000496188	0.0031303	-0.531494
MICAL2	-0.91428	8.35919	-3.51992	0.000498124	0.00314055	-0.535057
ARHGEF5	0.511231	5.55468	3.5197	0.000498528	0.00314113	-0.535797
PPP2R4	-0.360042	7.3031	-3.51894	0.000499899	0.00314585	-0.538309
SARM1	0.453338	5.81393	3.51894	0.000499901	0.00314585	-0.538314
KLHL3	0.55462	5.99588	3.51827	0.000501116	0.00315153	-0.540534
PLB1	-0.515074	5.85342	-3.51791	0.000501767	0.00315365	-0.541721
LY86	-1.07815	7.43947	-3.51686	0.000503689	0.00316376	-0.545218
PDE7A	0.69332	9.24786	3.5161	0.000505058	0.00317038	-0.547702
ACSL1	-0.900492	8.91357	-3.51494	0.000507196	0.00318182	-0.551565
PTBP2	0.602223	7.3731	3.51455	0.000507898	0.00318424	-0.55283
CNDP2	-0.573293	9.66112	-3.5138	0.00050929	0.00319098	-0.555333
SORBS3	0.515506	6.29351	3.51289	0.000510968	0.00319951	-0.558342
ARPC5L	0.444109	9.97203	3.51077	0.000514897	0.0032221	-0.565346
CILP	1.35979	5.14927	3.50996	0.000516394	0.00322947	-0.568001
SMC1A	-0.738813	9.36907	-3.50944	0.00051738	0.00323363	-0.569745
PPIF	-0.751609	9.47585	-3.50867	0.000518811	0.00324056	-0.57227
ZNF335	0.507067	7.13783	3.5084	0.000519319	0.00324172	-0.573166
FBLN5	0.919809	4.63433	3.50792	0.000520228	0.0032447	-0.574766
RABGGTB	0.560771	10.5826	3.5078	0.00052044	0.0032447	-0.575138
MTMR4	-0.60598	8.46047	-3.50747	0.000521073	0.00324664	-0.57625
DNAJC2	0.59098	9.08635	3.50665	0.000522608	0.00325419	-0.578938
NCEH1	-0.889258	5.85084	-3.50612	0.000523611	0.00325842	-0.580692
GMPR2	-0.658026	8.3861	-3.50502	0.000525699	0.00326763	-0.584331
ZNF346	0.424375	7.22621	3.505	0.00052574	0.00326763	-0.584401
TGFB1	0.836437	7.80197	3.50453	0.000526624	0.00326914	-0.585938
ZNF467	-0.759334	6.22016	-3.50453	0.000526631	0.00326914	-0.58595
BRI3	-0.595674	9.69368	-3.50371	0.000528195	0.00327682	-0.588661
IL3RA	-0.764016	6.12605	-3.50338	0.000528807	0.0032779	-0.58972
ETS2	-0.808503	7.89578	-3.50327	0.000529019	0.0032779	-0.590087
MADD	0.391289	8.55849	3.50297	0.000529594	0.00327944	-0.591079
VARS	-0.622092	6.92731	-3.50134	0.00053271	0.00329633	-0.596443
PLOD3	-0.462549	7.91892	-3.50121	0.000532975	0.00329633	-0.596897
TAMM41	0.512022	6.4508	3.49975	0.000535778	0.00331163	-0.601693
SMIM19	0.519303	9.38516	3.4976	0.00053995	0.00333537	-0.608782
DYRK1A	0.590521	10.353	3.49672	0.000541665	0.00334392	-0.611682
ZC3HAV1	0.486446	10.3717	3.49642	0.000542251	0.00334549	-0.61267
C3orf17	0.445298	9.19364	3.49416	0.000546671	0.00336952	-0.62009
SPINT2	-0.834922	7.36855	-3.49409	0.000546815	0.00336952	-0.620331
NLRC4	-1.06073	5.12119	-3.49358	0.00054782	0.00337365	-0.622009
CDKN2AIP	0.527477	8.08909	3.49275	0.000549466	0.00338172	-0.624751
KLF4	-1.22039	6.70815	-3.49153	0.000551882	0.00339451	-0.628761
SLC8A1	-0.883831	5.56024	-3.49104	0.000552845	0.00339836	-0.630354
MAN2A2	-0.458725	9.06176	-3.49036	0.000554202	0.00340463	-0.632595
ANO10	-0.599511	6.04759	-3.48864	0.000557639	0.00342201	-0.638244
BIRC5	-0.988889	5.65822	-3.4886	0.000557711	0.00342201	-0.638362
ZNF195	0.501709	7.40965	3.4881	0.000558733	0.00342619	-0.640035
PRPF39	0.521403	8.08297	3.48721	0.000560503	0.00343496	-0.642926
IQGAP3	-0.63568	5.21264	-3.48544	0.00056409	0.00345388	-0.648755
NBR1	-0.642969	9.41304	-3.48535	0.000564277	0.00345388	-0.649057
RNF168	0.650766	8.50514	3.48339	0.000568258	0.00347614	-0.65548
SSBP2	-0.754868	7.38872	-3.48248	0.000570125	0.00348544	-0.658477
NEO1	0.512679	5.42931	3.48191	0.000571294	0.00349047	-0.660349
SLC7A6	0.571125	8.66276	3.47873	0.000577849	0.00352838	-0.670771
DTX2	-0.455817	5.6524	-3.47799	0.000579384	0.00353561	-0.673193
MTMR9	0.382751	8.28006	3.47642	0.000582652	0.00354943	-0.678332
NCK1	0.475534	8.89505	3.47627	0.000582954	0.00354943	-0.678804
NKD1	0.469638	5.10196	3.47625	0.000582998	0.00354943	-0.678873
PDE4A	0.762981	7.60649	3.47606	0.000583388	0.00354943	-0.679484
BTF3	0.389332	12.6438	3.47605	0.00058341	0.00354943	-0.679519
MYL4	-0.528687	6.21219	-3.47491	0.00058581	0.00356188	-0.683268
S100Z	-0.781227	4.5324	-3.47108	0.000593892	0.00360884	-0.695783
ADAP2	-0.787068	6.69845	-3.47028	0.000595607	0.00361708	-0.698416
PSTPIP2	-0.958063	7.33747	-3.46872	0.000598937	0.00363512	-0.703508
ZNF226	0.565069	7.31746	3.4649	0.00060718	0.00368292	-0.715989
PLCG2	-0.696337	8.73217	-3.46403	0.000609068	0.00369216	-0.718824
GATA1	-0.483646	5.91819	-3.46328	0.000610698	0.00369981	-0.721264
VAMP3	-0.601628	9.94064	-3.46135	0.000614927	0.00372319	-0.727565
APOE	-0.433734	6.8719	-3.46049	0.000616817	0.00373239	-0.730365
C19orf43	0.342916	10.9585	3.46032	0.000617194	0.00373243	-0.730924
ECHDC3	-0.664299	5.55896	-3.45977	0.000618404	0.0037375	-0.732711
TUBE1	0.710699	6.7987	3.45893	0.00062027	0.00374653	-0.735461
SNRPA1	0.593623	10.0398	3.45785	0.000622657	0.0037587	-0.738968
HERPUD2	0.500475	9.72191	3.45741	0.000623642	0.00376063	-0.74041
ITPRIPL1	0.44621	5.76687	3.45737	0.000623723	0.00376063	-0.74053
SCARB1	-0.671487	6.31246	-3.45673	0.000625152	0.00376535	-0.742618
PYGL	-1.09116	6.25394	-3.45669	0.000625253	0.00376535	-0.742766
TFAM	0.495464	8.77283	3.4565	0.000625664	0.00376557	-0.743366
PSEN1	-0.509813	8.81772	-3.45624	0.000626246	0.00376683	-0.744215
NAP1L3	1.37436	4.44401	3.45545	0.000628013	0.0037752	-0.746786
IRF8	-0.995054	9.44807	-3.45518	0.000628616	0.00377657	-0.747662
HCCS	-0.516775	8.25363	-3.45477	0.000629548	0.00377876	-0.749015
KRT73	0.527324	4.43272	3.45469	0.000629731	0.00377876	-0.74928
CMTR1	0.399972	7.7252	3.45357	0.00063224	0.00379156	-0.752909
PNKP	-0.387766	7.02185	-3.45333	0.000632781	0.00379255	-0.75369
LCP2	0.722756	9.78738	3.45219	0.000635362	0.00380575	-0.757404
RIPK2	-0.675406	8.13303	-3.45163	0.000636626	0.00381105	-0.759218
DPAGT1	-0.589255	7.49838	-3.45072	0.000638699	0.00381982	-0.762185
PPM1H	-0.643725	4.81011	-3.45065	0.000638848	0.00381982	-0.762399
PIK3C2B	0.645926	7.19757	3.45007	0.000640187	0.00382555	-0.764309
C21orf91	0.5438	9.07391	3.44982	0.000640745	0.00382662	-0.765103
EIF3K	0.401616	11.4629	3.44887	0.000642922	0.00383734	-0.768198
CEP164	0.524492	8.33746	3.44789	0.000645176	0.00384619	-0.771392
AKAP8	0.375203	8.41493	3.44773	0.000645534	0.00384619	-0.771898
CACNA2D3	-1.10137	4.45951	-3.44768	0.000645648	0.00384619	-0.77206
ANKRD28	0.697515	8.71238	3.44756	0.000645931	0.00384619	-0.77246
TCF25	0.478722	10.2209	3.44656	0.000648238	0.00385765	-0.775713
RAPGEF6	0.526938	9.59504	3.44582	0.000649939	0.00386549	-0.778104
CIAPIN1	0.485026	8.53316	3.44446	0.000653092	0.00388195	-0.78252
RELA	0.428481	9.19802	3.44349	0.000655358	0.00389312	-0.785681
ADAM10	-0.699663	9.89679	-3.4417	0.000659537	0.00391544	-0.791479
PPIP5K2	-0.563836	8.69248	-3.44155	0.000659892	0.00391544	-0.791971
MIEN1	-0.365191	8.95629	-3.44121	0.000660679	0.0039178	-0.793058
PRDX6	0.383174	10.7025	3.44008	0.000663353	0.00392912	-0.796742
ANKRD50	-0.815982	5.61413	-3.44007	0.000663368	0.00392912	-0.796763
SMYD3	0.665082	6.89677	3.43985	0.000663898	0.00392995	-0.797492
KLF11	-0.767352	7.42563	-3.4388	0.00066638	0.00393932	-0.800896
PHF11	0.435782	10.3215	3.43871	0.000666586	0.00393932	-0.801178
ECHS1	-0.554057	9.12007	-3.43868	0.000666654	0.00393932	-0.80127
TCP11L2	0.718059	6.45429	3.43566	0.00067384	0.00397945	-0.81105
HAR1A	0.588559	4.3572	3.43513	0.000675124	0.00398469	-0.812786
C15orf61	0.627898	7.97769	3.43423	0.000677283	0.0039951	-0.815699
ADORA2B	-0.908332	5.42954	-3.43403	0.000677743	0.00399547	-0.816319
RPL13	0.585229	11.9977	3.43264	0.000681112	0.00401298	-0.820841
ALDOA	-0.423674	11.7104	-3.43213	0.000682343	0.00401789	-0.822487
SEPW1	0.529273	9.87894	3.43093	0.000685254	0.00403058	-0.82637
BCORL1	-0.39954	6.97757	-3.43077	0.000685651	0.00403058	-0.826898
RCN3	-0.40941	5.83953	-3.43075	0.000685699	0.00403058	-0.826962
SMIM14	-0.965346	8.18431	-3.43057	0.000686125	0.00403073	-0.827529
GORASP2	0.381727	9.60295	3.42968	0.00068829	0.0040411	-0.830402
TERF2	-0.431699	7.37083	-3.42791	0.000692632	0.00406043	-0.836136
WBSCR22	0.53471	8.92455	3.4279	0.000692643	0.00406043	-0.83615
SQRDL	-0.563825	10.2782	-3.42784	0.000692792	0.00406043	-0.836347
GRB10	-0.786021	6.2734	-3.42767	0.000693227	0.00406062	-0.836919
PIGA	0.516625	7.38567	3.42738	0.000693933	0.00406239	-0.837848
ANKRD49	0.448214	8.75392	3.42611	0.000697063	0.00407651	-0.841951
EZR	0.522744	9.91776	3.42607	0.000697154	0.00407651	-0.84207
FAM118B	-0.611644	7.28111	-3.42466	0.000700649	0.00409457	-0.846629
MBD5	-0.487951	5.94063	-3.42351	0.000703517	0.00410895	-0.850354
NXPE3	0.541825	6.49517	3.4231	0.000704538	0.00411253	-0.851676
NAF1	0.528695	6.49205	3.42074	0.000710451	0.00414464	-0.859296
GSR	-0.552621	8.55868	-3.4198	0.000712797	0.00415592	-0.862302
TRIM62	0.345499	6.38224	3.41892	0.000715025	0.0041665	-0.865146
TMEM70	-0.495765	9.55496	-3.41866	0.000715695	0.00416799	-0.866
EFCAB7	0.600896	5.51707	3.41806	0.000717219	0.00417446	-0.867939
CEBPB	-0.889653	10.6644	-3.41763	0.000718303	0.00417731	-0.869316
UBA3	-0.378249	10.0277	-3.41754	0.000718538	0.00417731	-0.869614
TUSC1	-0.619888	5.89711	-3.41603	0.000722375	0.00419719	-0.874468
POC1A	-0.697209	5.59939	-3.41451	0.000726259	0.00421732	-0.879355
JARID2	-0.488976	9.92797	-3.41181	0.000733222	0.00425531	-0.888052
TOE1	0.407524	7.71609	3.41157	0.000733836	0.00425642	-0.888815
LAMA5	-0.532673	5.0925	-3.41084	0.000735748	0.00426505	-0.891186
MRPL2	0.436736	6.72448	3.40994	0.000738088	0.0042744	-0.89408
ATP10D	-0.907643	6.94686	-3.40989	0.000738208	0.0042744	-0.894229
MID2	0.421857	6.02277	3.40887	0.000740867	0.00428508	-0.897505
PLD2	-0.382204	6.71502	-3.40881	0.000741034	0.00428508	-0.89771
TIMM22	0.493589	7.05729	3.40869	0.00074133	0.00428508	-0.898074
CTNS	-0.586537	7.06544	-3.40808	0.000742932	0.00428882	-0.900041
TNFAIP2	-1.06197	7.37589	-3.40798	0.000743209	0.00428882	-0.900381
TGFBR2	0.720603	10.1895	3.40796	0.000743253	0.00428882	-0.900434
CRISPLD2	-0.906293	5.66607	-3.40742	0.00074468	0.00429459	-0.902182
LMAN2	-0.352955	8.62607	-3.40682	0.000746246	0.00430116	-0.904097
AP1B1	-0.385786	7.51784	-3.40631	0.000747598	0.00430649	-0.905746
GOLGA5	-0.37753	8.27485	-3.40582	0.000748882	0.00431142	-0.90731
PRKACB	0.916723	9.80044	3.40432	0.000752863	0.00433187	-0.91214
RNASEH2C	-0.499673	8.56898	-3.40412	0.000753391	0.00433243	-0.912778
GNL3L	-0.432706	7.56353	-3.40242	0.000757902	0.00435588	-0.918217
ABR	-0.504819	8.37456	-3.4014	0.000760633	0.0043676	-0.921494
SETD3	-0.411775	8.78257	-3.40134	0.000760807	0.0043676	-0.921703
COPRS	-0.547021	7.80939	-3.40017	0.000763945	0.00438311	-0.925452
TOLLIP	-0.348504	6.93299	-3.39993	0.000764581	0.00438427	-0.926211
SPINK2	0.656957	4.8337	3.39725	0.000771843	0.00442339	-0.934821
ZNF32	0.699944	6.99208	3.39691	0.000772752	0.00442608	-0.935893
CRNKL1	-0.552232	7.33885	-3.39622	0.000774642	0.00443438	-0.938118
GNPTAB	0.672475	9.36575	3.39396	0.000780835	0.0044673	-0.945371
GNB5	0.582993	6.79379	3.3912	0.000788442	0.00450453	-0.954201
ANK1	-0.567245	6.28822	-3.39112	0.000788664	0.00450453	-0.954457
CCR1	-1.28635	8.16552	-3.39111	0.000788684	0.00450453	-0.95448
OSTM1	0.716592	8.03337	3.39045	0.000790513	0.00451242	-0.956589
BACH1	-0.779505	8.66621	-3.3901	0.000791496	0.00451547	-0.957721
SSNA1	-0.326081	7.85838	-3.38993	0.000791958	0.00451555	-0.958252
ERP44	-0.491547	9.91863	-3.38896	0.000794656	0.00452588	-0.961349
CD81	0.553362	9.9807	3.3887	0.000795389	0.00452588	-0.962189
HSPA13	0.694563	8.70124	3.38865	0.000795535	0.00452588	-0.962356
SRSF7	0.447259	11.4481	3.38864	0.000795567	0.00452588	-0.962392
PLEKHA3	0.410968	8.12586	3.38804	0.000797246	0.00453167	-0.964312
C5AR1	-1.3461	6.04015	-3.38795	0.000797484	0.00453167	-0.964584
TIAL1	0.420016	9.9487	3.38777	0.000797981	0.00453194	-0.965151
TLR1	-1.10273	6.97122	-3.38633	0.000802042	0.00455243	-0.969773
ETNK1	-0.59614	8.72737	-3.38586	0.000803364	0.00455737	-0.971273
INTS1	-0.338616	7.37587	-3.38416	0.000808161	0.00457989	-0.976694
DNAJC13	-0.632719	7.96188	-3.38413	0.000808242	0.00457989	-0.976784
NRIP1	0.86082	8.19667	3.38396	0.000808742	0.00458014	-0.977347
MATR3	0.543564	10.8457	3.38304	0.000811337	0.00459048	-0.980264
DUSP8	0.557836	6.26832	3.38299	0.000811478	0.00459048	-0.980422
SPI1	-0.714276	5.06718	-3.3816	0.000815463	0.00461043	-0.984882
ARHGEF7	0.518668	9.00369	3.38055	0.00081846	0.00462478	-0.988221
GAL3ST4	0.555698	5.34073	3.37935	0.0008219	0.00464162	-0.992039
MCM5	-0.778258	8.35461	-3.37816	0.000825351	0.00465835	-0.995853
GPR132	0.681021	6.81369	3.37801	0.000825787	0.00465835	-0.996334
NUB1	0.545781	9.10018	3.37761	0.00082694	0.00466224	-0.997604
CUL4B	-0.60617	8.30704	-3.37655	0.000830012	0.00467694	-1.00098
SPG11	-0.644978	9.46201	-3.37612	0.000831265	0.00468138	-1.00235
HK3	-0.886265	5.6745	-3.37568	0.000832537	0.00468552	-1.00374
GALNT9	-0.452777	5.20996	-3.37555	0.000832929	0.00468552	-1.00417
LPCAT3	-0.425276	6.93094	-3.37515	0.00083408	0.00468937	-1.00543
ZNF251	0.588223	5.16315	3.37331	0.000839466	0.00471702	-1.01129
ATR	0.604795	8.55556	3.3726	0.000841562	0.00472492	-1.01356
MYL6B	-0.687933	6.8612	-3.37252	0.000841809	0.00472492	-1.01382
FMO5	-0.62659	5.06174	-3.37192	0.000843572	0.00472967	-1.01573
SRSF1	-0.430542	11.298	-3.37178	0.000843979	0.00472967	-1.01617
HNMT	-1.22792	5.87459	-3.37167	0.000844296	0.00472967	-1.01651
LRCH3	0.599018	7.42952	3.37154	0.000844697	0.00472967	-1.01694
ACVR2A	0.626398	7.0305	3.37143	0.000845003	0.00472967	-1.01727
LUC7L	0.493812	8.93303	3.37121	0.000845673	0.00473079	-1.01799
FAM199X	0.56666	8.30367	3.37056	0.000847583	0.00473884	-1.02004
CHN1	0.572138	4.59007	3.3699	0.000849561	0.00474553	-1.02216
RSPRY1	0.342629	8.56605	3.36984	0.000849721	0.00474553	-1.02234
DNAJC10	-0.564671	8.5139	-3.3688	0.000852835	0.0047601	-1.02567
DOPEY1	0.587436	6.84042	3.36865	0.000853274	0.0047601	-1.02613
CC2D1B	0.421799	6.5631	3.36843	0.000853914	0.00476052	-1.02682
ITGAX	-0.885815	7.29348	-3.36831	0.000854295	0.00476052	-1.02722
LGALS2	-1.281	5.65614	-3.36806	0.000855045	0.00476207	-1.02802
ATXN7	0.565197	9.33458	3.36719	0.000857632	0.00477383	-1.03077
CSF3R	-1.0292	6.83123	-3.36611	0.000860884	0.00478929	-1.03421
MCU	-0.347937	7.14099	-3.36433	0.00086624	0.00481643	-1.03985
TP53	-0.658337	7.45768	-3.36394	0.000867416	0.0048203	-1.04109
PAK2	-0.359812	10.023	-3.36341	0.000869044	0.00482669	-1.0428
HN1	-0.508994	9.2405	-3.36138	0.000875201	0.00485821	-1.04922
DHX16	-0.350618	8.44365	-3.3609	0.000876688	0.00486378	-1.05076
FNBP4	0.47667	9.11101	3.35994	0.000879619	0.0048743	-1.0538
PSEN2	-0.44513	6.06816	-3.35978	0.000880108	0.0048743	-1.0543
FGR	-0.984778	9.09494	-3.35974	0.000880223	0.0048743	-1.05442
GPR183	1.00329	9.67914	3.35965	0.000880518	0.0048743	-1.05473
CEPT1	-0.465834	8.24204	-3.3575	0.000887123	0.00490816	-1.06152
NFIX	-0.487798	5.06137	-3.35664	0.000889811	0.00492033	-1.06428
KCTD12	-1.3194	7.57913	-3.35474	0.000895701	0.00495018	-1.07028
NCOA6	-0.350783	9.03032	-3.35451	0.000896442	0.00495156	-1.07103
PRKAR2B	-1.09087	5.53836	-3.35372	0.000898903	0.00496244	-1.07352
PAM	0.811535	8.03181	3.35349	0.000899632	0.00496374	-1.07426
RCBTB1	-0.586382	7.64025	-3.35253	0.000902627	0.00497754	-1.07728
DUSP11	0.396342	8.95409	3.35188	0.000904665	0.00498605	-1.07933
EFHC1	-0.662628	6.54698	-3.35153	0.000905765	0.00498938	-1.08044
PLBD1	-1.31972	7.04279	-3.35138	0.000906264	0.0049894	-1.08094
DECR2	-0.417823	6.91401	-3.35045	0.000909185	0.00500275	-1.08386
ECT2	-0.990616	5.90916	-3.34995	0.000910764	0.0050061	-1.08544
HDHD2	-0.690557	8.38181	-3.34995	0.000910787	0.0050061	-1.08546
CHMP2A	-0.374484	10.0146	-3.34926	0.000912967	0.00501534	-1.08764
HDGFRP2	-0.349177	7.01139	-3.34816	0.000916464	0.00503181	-1.09111
SNRNP48	0.3844	7.46793	3.34763	0.00091816	0.00503838	-1.0928
CAPRIN1	-0.497625	9.79969	-3.34649	0.000921811	0.00505566	-1.0964
FTH1	-0.634815	12.5746	-3.34537	0.000925402	0.00507259	-1.09994
CMPK2	-1.11022	8.41526	-3.34481	0.000927211	0.00507974	-1.10171
STK38L	-0.526521	8.48634	-3.34404	0.000929671	0.00508786	-1.10412
TRAPPC8	-0.396667	9.89467	-3.34403	0.000929703	0.00508786	-1.10415
SOHLH1	0.957801	5.04498	3.34307	0.000932828	0.0051022	-1.1072
TAL1	-0.826139	5.7186	-3.34258	0.000934397	0.005108	-1.10873
OBSL1	-0.557559	5.08306	-3.34203	0.000936207	0.00511512	-1.11049
NRF1	0.395844	7.42123	3.34135	0.000938411	0.00512439	-1.11263
TMEM205	-0.492299	7.99785	-3.34031	0.000941792	0.00514006	-1.1159
ABCA5	0.589336	7.0021	3.33981	0.000943448	0.00514631	-1.11749
DCAF12	-0.709761	8.02149	-3.33902	0.00094604	0.00515749	-1.11999
TMEM57	0.599473	7.20438	3.33887	0.000946521	0.00515749	-1.12045
ECHDC1	-0.621162	9.67502	-3.33818	0.000948804	0.00516714	-1.12264
ATPAF2	-0.460956	6.33387	-3.33764	0.000950586	0.00517261	-1.12434
FTSJ1	0.457383	8.49678	3.33756	0.000950836	0.00517261	-1.12458
DENND2D	0.716213	8.68879	3.33735	0.000951514	0.00517351	-1.12523
LIG4	-0.505451	7.17931	-3.33699	0.000952709	0.00517721	-1.12637
PRAF2	0.434181	6.50638	3.3363	0.000955009	0.00518691	-1.12856
NCKAP1L	-0.604727	9.45838	-3.33604	0.000955875	0.00518882	-1.12939
NAP1L5	0.723514	6.88547	3.33511	0.000958937	0.00520042	-1.13229
KRCC1	-0.705316	8.93106	-3.33504	0.000959189	0.00520042	-1.13253
ESYT2	0.551314	9.4341	3.33484	0.000959856	0.00520042	-1.13316
PMP22	-0.800121	5.71926	-3.33477	0.000960078	0.00520042	-1.13337
MRPL47	0.395037	10.0581	3.33406	0.000962445	0.00521044	-1.13561
METTL14	0.408176	8.01816	3.33383	0.000963205	0.00521176	-1.13633
ANO9	0.484521	5.95957	3.33247	0.000967751	0.00523354	-1.14061
ARHGEF40	-0.921833	6.5358	-3.332	0.000969351	0.00523939	-1.14211
CRK	-0.427046	8.18862	-3.3318	0.000970023	0.0052402	-1.14274
TRAF4	-0.827901	6.86697	-3.33112	0.000972308	0.00524973	-1.14488
MALT1	0.466314	8.25075	3.33018	0.000975476	0.00526402	-1.14783
MBTPS1	0.448097	8.06191	3.32937	0.000978213	0.00527495	-1.15038
L3MBTL3	0.521693	7.11172	3.32927	0.000978549	0.00527495	-1.15069
UBE4B	-0.404043	8.3811	-3.32898	0.000979547	0.0052775	-1.15162
COQ10A	0.387001	7.32186	3.32766	0.000984006	0.00529869	-1.15574
RPS19	0.354301	12.556	3.32696	0.000986406	0.00530878	-1.15796
EXOSC9	0.430879	8.37658	3.32668	0.000987374	0.00531116	-1.15885
FBXO16	0.848806	6.31873	3.32642	0.000988265	0.00531311	-1.15967
STAM2	-0.472213	7.76602	-3.32487	0.000993558	0.00533872	-1.16452
AK2	-0.634024	9.06924	-3.32443	0.000995067	0.00534398	-1.1659
TES	0.644588	10.1137	3.32384	0.000997109	0.00535209	-1.16776
KBTBD2	0.631607	9.08929	3.32255	0.00100157	0.00537312	-1.17182
CCNDBP1	-0.410901	10.2419	-3.3224	0.00100209	0.00537312	-1.17229
RIPK1	0.395099	7.58733	3.3222	0.0010028	0.00537403	-1.17293
C11orf74	-0.62916	5.28095	-3.32184	0.00100404	0.00537783	-1.17405
TGFBI	-1.41424	7.55207	-3.32165	0.0010047	0.00537853	-1.17465
VNN1	-1.03588	4.56065	-3.32022	0.00100966	0.00540219	-1.17912
CRTC3	0.492403	9.48234	3.31992	0.0010107	0.00540488	-1.18006
ACOT9	-0.507148	9.00437	-3.31746	0.00101932	0.00544699	-1.18777
TERF1	0.451478	8.41104	3.31727	0.00102002	0.00544699	-1.18839
POLR3H	-0.3707	6.99214	-3.31722	0.00102019	0.00544699	-1.18855
GALNT12	0.783922	5.35125	3.31685	0.00102148	0.00545094	-1.18969
CALCOCO2	-0.467636	9.37606	-3.31654	0.00102257	0.00545388	-1.19066
EIF1AY	-1.39612	6.95113	-3.31638	0.00102315	0.00545409	-1.19117
MYOF	-1.1468	6.4328	-3.31534	0.00102684	0.00547085	-1.19444
OSBPL3	0.646093	8.0114	3.31463	0.00102935	0.00547735	-1.19666
CAMK1	-0.768227	6.28445	-3.31443	0.00103004	0.00547735	-1.19727
TREM1	-1.144	5.49148	-3.31436	0.0010303	0.00547735	-1.1975
APOL2	-0.463683	8.09073	-3.31411	0.00103118	0.00547735	-1.19827
KDM3A	0.722337	9.12702	3.3141	0.00103124	0.00547735	-1.19833
CHIC1	0.558331	6.00841	3.31406	0.00103136	0.00547735	-1.19843
FNBP1	0.559866	10.8495	3.31392	0.00103186	0.00547735	-1.19887
SLC25A25	0.429863	6.66839	3.31312	0.00103474	0.00548971	-1.2014
CYP2R1	0.523915	7.55849	3.31279	0.00103588	0.00549118	-1.2024
ZNF212	0.283569	7.45131	3.31273	0.0010361	0.00549118	-1.2026
CD164	-0.495002	11.4827	-3.31087	0.00104278	0.00552364	-1.20843
HVCN1	-0.786533	8.21692	-3.31008	0.0010456	0.00553571	-1.21089
FAM111A	-0.692777	8.7511	-3.30871	0.00105058	0.00555885	-1.2152
DANCR	0.600142	8.29847	3.30857	0.00105108	0.00555885	-1.21563
TBC1D22A	-0.544348	8.08289	-3.30839	0.00105172	0.00555935	-1.21618
HNRNPA2B1	-0.425561	12.139	-3.30771	0.00105419	0.00556946	-1.21831
ARIH2	0.510056	8.59179	3.30747	0.00105507	0.00557117	-1.21906
ANKRA2	0.474268	8.33614	3.30689	0.00105717	0.00557675	-1.22087
PIK3CB	-0.632351	8.23176	-3.30688	0.00105723	0.00557675	-1.22092
PLBD2	-0.48748	6.87186	-3.30641	0.00105893	0.00558277	-1.22238
CASP10	-0.521499	6.73446	-3.30538	0.00106269	0.00559971	-1.2256
HUS1	0.379999	7.77333	3.30445	0.00106608	0.00561398	-1.22849
MRPL9	0.564199	9.5545	3.30433	0.00106652	0.00561398	-1.22886
YIF1A	-0.535466	7.54198	-3.30364	0.00106907	0.00562242	-1.23104
UTP6	-0.358024	9.46648	-3.3036	0.00106924	0.00562242	-1.23117
ZZEF1	0.498736	7.94828	3.30172	0.00107617	0.00565594	-1.23704
MEX3C	0.570281	8.93941	3.2996	0.00108403	0.00569429	-1.24365
EIF2AK4	-0.672767	7.10403	-3.29823	0.00108916	0.00571823	-1.24793
ACP2	-0.467041	6.94138	-3.29788	0.00109047	0.00572215	-1.24902
RHAG	-0.64144	5.62952	-3.29646	0.0010958	0.00574709	-1.25344
IL18BP	0.525725	6.86236	3.29619	0.0010968	0.00574933	-1.25427
C17orf82	1.22095	5.84599	3.29568	0.00109874	0.0057544	-1.25588
SMARCD2	-0.373403	8.03477	-3.29559	0.00109907	0.0057544	-1.25615
CXorf40B	0.366083	9.01962	3.29548	0.00109948	0.0057544	-1.25648
YIPF3	-0.462584	7.49599	-3.29441	0.00110351	0.00577254	-1.25981
SLC12A9	-0.411909	7.18305	-3.29356	0.00110676	0.00578653	-1.26248
AIM1	0.683438	9.45687	3.29339	0.00110742	0.00578696	-1.26302
NUP214	-0.570537	8.30576	-3.29278	0.00110974	0.00579606	-1.26491
CEBPZ	0.449338	9.54992	3.2887	0.00112537	0.00587467	-1.2776
SUFU	-0.533098	6.37495	-3.28695	0.00113212	0.00590683	-1.28303
TBL2	-0.432851	8.12738	-3.28664	0.00113333	0.00591011	-1.284
PRAM1	-1.09038	5.40198	-3.28626	0.00113481	0.00591473	-1.28518
RAB3D	-0.812103	6.86181	-3.28605	0.00113563	0.00591597	-1.28584
RNF141	-0.736806	7.99886	-3.28524	0.00113878	0.00592932	-1.28835
IL1RN	-1.09491	7.06218	-3.28397	0.00114376	0.00595218	-1.29231
TMEM167A	-0.444546	10.0621	-3.28248	0.00114962	0.00597957	-1.29694
NADSYN1	-0.392481	8.28551	-3.28136	0.001154	0.00599926	-1.30039
IDI1	0.395528	10.0154	3.28079	0.00115629	0.00600805	-1.30219
WDR73	0.356249	7.6852	3.28011	0.00115896	0.00601884	-1.30428
CEP290	0.447658	6.48056	3.27976	0.00116034	0.00602288	-1.30536
TRMT61B	0.487609	7.62067	3.27902	0.00116328	0.00603506	-1.30766
CNOT1	-0.4467	9.90266	-3.27727	0.00117028	0.00606822	-1.31309
KDM5A	0.534104	9.57741	3.27471	0.00118056	0.00611838	-1.32102
KLHDC3	-0.431778	7.54203	-3.27358	0.00118515	0.00613799	-1.32454
PPP2R2C	-0.448574	4.63801	-3.27347	0.00118556	0.00613799	-1.32485
LENG8	0.441105	7.5421	3.27313	0.00118696	0.00614208	-1.32592
DENND1B	0.614486	8.41282	3.27277	0.00118841	0.00614644	-1.32703
ARHGAP24	-0.774465	5.552	-3.27197	0.00119166	0.00616007	-1.32951
ENG	-0.655285	6.59863	-3.27167	0.0011929	0.00616332	-1.33045
TM6SF1	-0.949582	6.80791	-3.27114	0.00119505	0.00617127	-1.33208
FCAR	-0.719529	4.91358	-3.27073	0.00119674	0.00617431	-1.33336
TMEM176B	-1.02992	5.63856	-3.27069	0.00119687	0.00617431	-1.33346
OGDH	-0.446212	6.95705	-3.26981	0.0012005	0.00618988	-1.33621
THYN1	0.779723	8.39615	3.26612	0.0012157	0.00626506	-1.34761
TMEM243	0.56856	9.13559	3.2657	0.00121743	0.00627078	-1.3489
ACSL6	0.733548	5.24226	3.265	0.00122034	0.00628252	-1.35106
HNRNPF	-0.482684	9.38762	-3.26464	0.00122184	0.00628706	-1.35218
TMCO6	-0.535941	6.45006	-3.2595	0.00124341	0.00639478	-1.36803
C14orf2	0.352248	11.6244	3.25924	0.00124453	0.00639684	-1.36885
TNNI2	-0.429611	4.49231	-3.25911	0.00124508	0.00639684	-1.36925
LPAR1	-0.579465	5.96597	-3.25872	0.00124675	0.00640214	-1.37046
CTDSP1	-0.477516	8.64246	-3.25825	0.00124874	0.00640911	-1.37191
CREBRF	0.768845	8.79794	3.2577	0.00125106	0.00641775	-1.37359
TOP3A	-0.31852	6.84188	-3.25626	0.00125722	0.00644606	-1.37804
DCP2	-0.557259	9.65835	-3.25608	0.00125797	0.0064466	-1.37858
CNPY4	0.481446	6.84049	3.25571	0.00125957	0.00645156	-1.37974
C10orf76	0.392779	7.39476	3.25427	0.00126573	0.00647982	-1.38416
MTM1	-0.491258	6.89054	-3.25376	0.00126795	0.00648784	-1.38574
PDE4B	0.887726	9.27881	3.25267	0.00127264	0.00650207	-1.38908
UPP1	0.711942	8.28682	3.25262	0.00127285	0.00650207	-1.38923
BIRC2	0.392377	10.643	3.25262	0.00127287	0.00650207	-1.38925
ZNF266	0.449121	9.42541	3.25252	0.00127331	0.00650207	-1.38956
RAB29	0.615566	9.32282	3.25219	0.00127473	0.00650588	-1.39057
FHL1	0.777769	7.32914	3.25205	0.00127535	0.00650588	-1.39101
JOSD2	-0.412191	6.26515	-3.25139	0.00127821	0.0065172	-1.39304
SNX9	0.780886	8.33865	3.25101	0.00127987	0.00652235	-1.39422
RHOA	-0.326396	12.395	-3.25022	0.00128329	0.00653647	-1.39663
NDUFB4	0.525742	10.8712	3.24991	0.00128466	0.00654012	-1.3976
BCL9	0.307157	5.80125	3.24892	0.00128897	0.0065588	-1.40064
KANSL3	0.46314	9.15735	3.24823	0.00129197	0.00657072	-1.40274
UVRAG	-0.584669	7.97169	-3.24732	0.001296	0.00658663	-1.40556
JMJD8	-0.325972	7.26731	-3.24717	0.00129663	0.00658663	-1.406
FCHO1	-0.416189	6.67926	-3.24708	0.00129706	0.00658663	-1.4063
LRTM2	-0.508396	4.78737	-3.24683	0.00129813	0.00658874	-1.40704
PTPN12	-0.821384	8.8707	-3.24585	0.00130245	0.00660733	-1.41005
SOD1	0.480203	11.6365	3.24549	0.00130404	0.00661209	-1.41116
TRIM29	-0.512166	5.18071	-3.24497	0.00130638	0.00662063	-1.41278
IDH3G	-0.430872	8.87089	-3.24399	0.00131071	0.00663923	-1.41578
TMEM144	-0.772083	4.84548	-3.24373	0.00131189	0.00664184	-1.41659
YIPF6	-0.458327	8.67427	-3.24205	0.00131936	0.0066763	-1.42173
BRMS1L	0.450899	6.70843	3.24172	0.00132085	0.0066805	-1.42276
PLEKHF1	0.549026	6.73676	3.23871	0.0013344	0.00674564	-1.432
ANKFY1	-0.517946	8.37102	-3.23814	0.00133694	0.00675511	-1.43372
LRRC16B	-0.427683	5.82664	-3.23737	0.00134043	0.00676936	-1.43608
F13A1	-1.27633	6.39856	-3.23693	0.00134244	0.00677607	-1.43743
RPL22	0.533478	12.8145	3.2364	0.00134487	0.00678495	-1.43907
TPM1	-0.963362	6.2715	-3.23422	0.00135482	0.00683162	-1.44574
SIMC1	0.55362	6.8992	3.23408	0.00135548	0.00683162	-1.44618
[truncated: 220 more rows]
