# Supplementary material for: Construction and validation of chemoresistance-associated tumor- infiltrating exhausted-like CD8+ T cell signature in breast cancer: cr-TILCD8TSig
Source: Front Immunol. 2023 Mar 6;14:1120886. doi: 10.3389/fimmu.2023.1120886 (PMC10025395; doi:10.3389/fimmu.2023.1120886)
Supplement: Supplementary file 7 [file Table_5.xlsx]

## Sheet: Table3
Tags	logFC	AveExpr	t	P.Value	adj.P.Val	B
CD8B	2.8986	5.17395	10.0989	7.47393e-21	7.52999e-17	36.4359
PLA2G2D	2.29698	3.69555	9.55448	4.48675e-19	1.66296e-15	32.4903
CD8A	3.08898	6.43695	9.54118	4.95175e-19	1.66296e-15	32.3953
CD3D	2.36585	8.59317	9.03398	2.01425e-17	5.07339e-14	28.8261
ASB10	2.36758	4.98086	8.50433	8.55478e-16	1.72379e-12	25.2176
DEFB118	2.05079	4.13042	8.4519	1.23106e-15	2.06715e-12	24.8674
CCDC24	2.02618	4.1983	7.98987	2.8679e-14	3.36762e-11	21.8399
NELL2	2.43112	6.89068	7.9688	3.30217e-14	3.36762e-11	21.7044
CD3G	2.28249	6.82181	7.96698	3.34255e-14	3.36762e-11	21.6927
ECEL1	1.7983	4.08988	7.86237	6.70652e-14	6.14257e-11	21.0235
ITK	2.32845	8.46135	7.7264	1.64374e-13	1.38005e-10	20.1623
RORA	2.44453	8.00089	7.48795	7.72665e-13	5.98816e-10	18.6763
GATA3	1.83589	8.16476	7.42735	1.13925e-12	8.19856e-10	18.3037
AMHR2	1.61352	4.27005	7.31521	2.32429e-12	1.3924e-09	17.6196
CD6	1.6867	8.02511	7.31351	2.34947e-12	1.3924e-09	17.6092
BCL11B	2.4009	7.60765	7.30161	2.53305e-12	1.4178e-09	17.5371
TSSK3	2.07042	5.23356	7.26722	3.14675e-12	1.63819e-09	17.329
STAT4	2.01316	8.9248	7.26199	3.25199e-12	1.63819e-09	17.2974
LCK	2.1513	8.41899	7.19315	5.00947e-12	2.40335e-09	16.8831
TC2N	2.05744	6.41237	7.10866	8.48055e-12	3.71485e-09	16.3785
CTSW	2.18592	7.42058	7.096	9.17296e-12	3.85073e-09	16.3032
PNMAL2	1.91306	4.08281	7.08447	9.85214e-12	3.88106e-09	16.2348
NKG7	2.48174	8.46127	7.08181	1.00156e-11	3.88106e-09	16.219
FAM69C	1.87008	4.50314	7.06282	1.1264e-11	4.20315e-09	16.1064
PRKCH	2.05356	9.18399	6.99899	1.66902e-11	6.00547e-09	15.7297
COL9A1	1.6928	3.72278	6.955	2.18528e-11	7.11488e-09	15.4715
GZMK	2.43454	6.96296	6.94546	2.3165e-11	7.29335e-09	15.4156
SPOCK2	1.93309	8.17778	6.91217	2.83786e-11	8.40926e-09	15.2212
CRTAM	2.71508	6.13668	6.8922	3.20443e-11	9.22419e-09	15.1049
SYTL2	1.78182	7.21404	6.87398	3.57915e-11	1.00166e-08	14.999
FLT3LG	1.61023	6.06551	6.85199	4.08928e-11	1.1135e-08	14.8714
CD2	2.05401	8.85728	6.77465	6.51781e-11	1.72808e-08	14.4252
KLRD1	2.42526	6.98343	6.75927	7.14788e-11	1.84654e-08	14.3368
FBXO32	1.55802	5.89612	6.74699	7.69334e-11	1.93776e-08	14.2665
OXNAD1	1.5043	7.61814	6.72022	9.02893e-11	2.16587e-08	14.1133
ITM2A	1.74383	8.58936	6.70836	9.69093e-11	2.219e-08	14.0456
IL7R	2.75713	9.31017	6.69243	1.06553e-10	2.38561e-08	13.9548
EOMES	1.76916	6.96914	6.63478	1.50028e-10	3.02307e-08	13.6275
IL2RB	1.60409	9.14291	6.62883	1.55399e-10	3.06989e-08	13.5939
DEFA6	1.74154	4.17799	6.57943	2.07952e-10	3.95306e-08	13.3153
CASQ2	1.63257	3.97815	6.57024	2.19504e-10	4.02091e-08	13.2636
ZAP70	1.53528	7.53923	6.55866	2.34943e-10	4.19617e-08	13.1986
PIK3IP1	2.29353	7.97047	6.51965	2.9525e-10	4.95774e-08	12.9802
CDH3	1.71056	4.19063	6.50859	3.14953e-10	5.20189e-08	12.9185
RASGRP1	2.04568	9.02105	6.48908	3.52898e-10	5.73459e-08	12.8097
CD96	1.55874	6.95018	6.47575	3.81357e-10	6.09868e-08	12.7356
THEMIS	1.78933	5.78158	6.40457	5.75991e-10	8.63881e-08	12.3417
GNLY	2.52252	8.9013	6.3467	8.03468e-10	1.14512e-07	12.0238
NR3C2	2.08009	4.69707	6.33978	8.35971e-10	1.1542e-07	11.9859
TGFBR3	1.85082	8.04446	6.33971	8.36292e-10	1.1542e-07	11.9855
TCF7	1.53824	8.58642	6.25884	1.32619e-09	1.63058e-07	11.5454
PERM1	1.60019	4.49989	6.24977	1.39616e-09	1.69473e-07	11.4963
ABLIM1	2.11565	8.14795	6.1948	1.90482e-09	2.10891e-07	11.1999
NLRC3	1.99777	7.51601	6.1331	2.693e-09	2.7132e-07	10.8696
GZMA	2.16453	8.35908	6.12904	2.75476e-09	2.74794e-07	10.848
NANOS3	1.52923	4.70156	6.11865	2.91941e-09	2.85563e-07	10.7927
CD69	2.1151	9.09194	6.07895	3.64181e-09	3.34779e-07	10.5819
ICOS	1.63856	6.30231	6.07746	3.672e-09	3.34779e-07	10.574
DUSP2	1.93536	8.75113	6.06729	3.88517e-09	3.46399e-07	10.5202
XCL1	2.41492	7.14894	6.04208	4.46747e-09	3.84698e-07	10.3871
BEX2	1.67647	7.02587	6.03485	4.64978e-09	3.91698e-07	10.349
CD28	1.66497	5.63369	6.01362	5.22764e-09	4.28199e-07	10.2374
PTPN4	1.66461	7.75222	5.99056	5.93502e-09	4.775e-07	10.1165
GZMH	2.35378	7.06131	5.98849	6.00307e-09	4.775e-07	10.1056
TNFRSF13C	1.61212	4.81206	5.94683	7.54232e-09	5.6288e-07	9.88818
CLEC2D	1.61639	8.26726	5.93227	8.16675e-09	5.96232e-07	9.81244
GPR171	1.79304	8.63324	5.88101	1.07924e-08	7.55092e-07	9.54704
CST7	1.83351	9.48893	5.85114	1.26855e-08	8.75388e-07	9.39321
RARRES3	1.5497	9.04909	5.84255	1.32876e-08	9.04547e-07	9.34909
MXRA7	1.56961	8.18708	5.82446	1.46483e-08	9.77364e-07	9.25632
LEF1	1.92126	7.19807	5.7803	1.8566e-08	1.16908e-06	9.03087
PRF1	1.77686	9.3407	5.77485	1.91156e-08	1.19621e-06	9.00312
AMIGO2	1.7558	7.60255	5.76133	2.05478e-08	1.25804e-06	8.93441
ARL4C	1.56179	10.6289	5.76082	2.06032e-08	1.25804e-06	8.93185
GPR62	1.70152	4.62598	5.75488	2.12663e-08	1.26931e-06	8.90173
ZNF571	1.53403	4.62945	5.6574	3.56512e-08	1.9177e-06	8.41064
SAMD3	1.95441	6.92698	5.63992	3.90855e-08	2.02983e-06	8.32326
LRRC43	1.76783	6.1142	5.5963	4.91186e-08	2.44286e-06	8.10625
RGCC	1.87631	8.85127	5.51184	7.61595e-08	3.45634e-06	7.68993
TLE2	1.82381	5.23168	5.50962	7.70361e-08	3.48044e-06	7.67907
NOG	1.97488	3.6737	5.46757	9.565e-08	4.15377e-06	7.47376
HOXC11	1.79039	4.91307	5.35888	1.66365e-07	6.54738e-06	6.94909
SCML1	1.54198	5.8578	5.32908	1.93343e-07	7.32304e-06	6.80673
TTR	1.50985	4.96857	5.3034	2.19953e-07	7.94273e-06	6.68462
LUZP4	1.66421	4.27342	5.27548	2.5293e-07	8.6676e-06	6.55236
LRRN3	1.71463	6.27883	5.26546	2.65898e-07	9.03703e-06	6.50503
KIAA1614	1.54567	4.9091	5.26165	2.70999e-07	9.16213e-06	6.48705
RGS1	1.82111	9.26469	5.21106	3.48364e-07	1.11776e-05	6.24943
GZMB	1.94536	9.58073	5.10986	5.72476e-07	1.6718e-05	5.77984
MGAT4A	1.52009	8.41432	5.0629	7.19016e-07	1.99199e-05	5.56457
S100B	1.52036	4.39671	4.92575	1.38597e-06	3.24736e-05	4.9454
AUTS2	1.63831	7.53078	4.85742	1.9119e-06	4.1966e-05	4.64229
KLRB1	3.53575	8.2616	4.71606	3.67799e-06	6.93928e-05	4.02675
S1PR5	1.50196	5.87771	4.6821	4.29429e-06	7.76749e-05	3.88118
FSCN3	1.54027	4.74441	4.39123	1.56054e-05	0.000208244	2.67194
CAMK4	2.03684	6.1009	4.20417	3.45538e-05	0.000384249	1.93019
GIMAP7	1.64062	8.3761	4.19376	3.60867e-05	0.000399531	1.88977
SYNM	1.51844	5.6076	4.06514	6.12692e-05	0.000609967	1.39752
TRAT1	2.71395	6.1946	4.04018	6.77962e-05	0.000657407	1.30355
KLRF1	1.54108	6.21634	3.93942	0.000101485	0.000918657	0.929611
NR4A2	1.54133	7.90006	3.74529	0.000215725	0.00165405	0.233194
CD3E	1.99125	6.58797	3.55566	0.000437445	0.00284156	-0.416161
FGFBP2	2.63679	6.4866	3.55342	0.000441033	0.00285791	-0.423642
P2RY10	1.65567	7.59324	3.20561	0.00149199	0.00735874	-1.53299
