# Supplementary material for: Construction and validation of chemoresistance-associated tumor- infiltrating exhausted-like CD8+ T cell signature in breast cancer: cr-TILCD8TSig
Source: Front Immunol. 2023 Mar 6;14:1120886. doi: 10.3389/fimmu.2023.1120886 (PMC10025395; doi:10.3389/fimmu.2023.1120886)
Supplement: Supplementary file 10 [file Table_8.xlsx]

## Sheet: Table5
Tags	logFC	AveExpr	t	P.Value	adj.P.Val	B
10916	-1.49266	11.0437	-17.2565	9.91322e-53	8.57296e-49	109.083
771	-2.29713	11.1253	-16.8045	1.32404e-50	5.13113e-47	104.241
7802	-2.60994	6.61803	-16.7771	1.77999e-50	5.13113e-47	103.949
221061	1.40048	9.58825	15.7996	6.17087e-46	1.33414e-42	93.609
2099	-2.53692	11.0082	-15.7742	8.07114e-46	1.39598e-42	93.3435
3169	-1.95151	9.63517	-15.7211	1.41556e-45	2.04029e-42	92.7878
23158	-2.28673	11.3406	-15.4656	2.09484e-44	2.58803e-41	90.1228
10551	-4.20135	10.6321	-15.2997	1.19558e-43	1.29242e-40	88.4003
25800	-1.88553	12.9147	-14.9424	4.97412e-42	4.77958e-39	84.7132
2625	-2.06601	13.1472	-14.7142	5.28579e-41	4.57115e-38	82.3761
9	-2.38441	10.7474	-14.6845	7.1825e-41	5.64675e-38	82.0729
3875	-1.30188	13.3046	-14.4636	6.97236e-40	5.02475e-37	79.8254
80736	-2.00543	8.29095	-14.3333	2.64645e-39	1.7605e-36	78.5066
7494	-1.49724	12.6814	-14.3032	3.59951e-39	2.22347e-36	78.2024
3945	1.53536	12.3932	14.1489	1.7336e-38	9.9948e-36	76.6482
29015	0.834756	10.1079	13.9791	9.69156e-38	5.23829e-35	74.9467
3315	-1.55126	12.3738	-13.9695	1.06858e-37	5.43594e-35	74.8501
4904	0.930013	13.1728	13.8864	2.47205e-37	1.18768e-34	74.0209
5613	0.833197	8.93874	13.7767	7.45902e-37	3.39503e-34	72.9292
4478	1.11437	10.4313	13.717	1.35834e-36	5.87347e-34	72.3366
388	-1.14298	11.2925	-13.7087	1.47542e-36	6.07592e-34	72.2549
7033	-2.59714	10.5543	-13.6747	2.07437e-36	8.15417e-34	71.9181
1555	-2.64916	8.84517	-13.6584	2.44231e-36	9.18309e-34	71.7567
27134	-1.90825	6.51829	-13.652	2.60514e-36	9.3872e-34	71.6929
7009	-0.660031	13.2118	-13.6446	2.80448e-36	9.70125e-34	71.62
7844	-0.801227	10.7519	-13.6157	3.74491e-36	1.24561e-33	71.3342
2593	-2.0565	7.27665	-13.5943	4.63703e-36	1.48522e-33	71.1229
8531	1.18245	12.0421	13.4282	2.42473e-35	7.48894e-33	69.4878
1345	-1.08516	14.4962	-13.4085	2.94965e-35	8.79606e-33	69.2941
8416	-1.64285	7.92421	-13.3945	3.39075e-35	9.77441e-33	69.1564
2296	1.30688	8.96694	13.3525	5.13831e-35	1.43342e-32	68.7456
403	-0.806779	9.94366	-13.2879	9.74236e-35	2.63287e-32	68.1132
53335	0.921439	8.96039	13.2782	1.07216e-34	2.80971e-32	68.0186
253782	-0.913547	10.9609	-13.2723	1.13659e-34	2.89094e-32	67.9609
2950	1.2165	10.8884	13.2623	1.25431e-34	3.09921e-32	67.8635
22977	-1.24673	9.45423	-13.2363	1.62137e-34	3.8949e-32	67.6098
23030	-1.23001	10.0365	-13.1845	2.70076e-34	6.31248e-32	67.1055
1153	-1.07043	11.1272	-13.098	6.32691e-34	1.40859e-31	66.2643
7031	-2.9901	10.5752	-13.0976	6.35234e-34	1.40859e-31	66.2603
8228	-1.61421	7.1384	-12.9915	1.79679e-33	3.88467e-31	65.2328
1001	2.29808	8.15523	12.9798	2.01381e-33	4.24061e-31	65.1201
5937	0.763885	9.89071	12.9775	2.0595e-33	4.24061e-31	65.098
2203	-1.16114	10.2506	-12.9348	3.12601e-33	6.28692e-31	64.6856
161291	-0.835375	9.37548	-12.9135	3.84821e-33	7.56349e-31	64.4802
10103	-2.00751	8.90492	-12.8119	1.03352e-32	1.9862e-30	63.504
4695	-0.603884	11.0392	-12.8025	1.13262e-32	2.10688e-30	63.4136
18	-1.93346	8.37255	-12.8014	1.14504e-32	2.10688e-30	63.4028
9135	-0.849414	8.89449	-12.7747	1.48295e-32	2.67179e-30	63.1473
23175	0.802693	9.69037	12.7621	1.67565e-32	2.95736e-30	63.0266
22996	-1.58644	9.62169	-12.7598	1.71444e-32	2.9653e-30	63.004
653784	-0.706395	11.5997	-12.7148	2.65128e-32	4.49573e-30	62.5732
6337	-2.25314	9.29775	-12.708	2.8312e-32	4.7085e-30	62.5084
367	-1.38576	9.06055	-12.6922	3.29891e-32	5.38283e-30	62.3573
9444	0.991031	10.2268	12.6649	4.29396e-32	6.8767e-30	62.0968
64087	-0.841517	11.1449	-12.6319	5.90183e-32	9.27982e-30	61.7826
585	-0.656962	8.60671	-12.5954	8.39405e-32	1.29628e-29	61.4346
8440	0.631134	10.7329	12.574	1.03104e-31	1.56428e-29	61.2315
5621	1.26771	10.2607	12.5412	1.41268e-31	2.10635e-29	60.9204
3930	1.08915	9.79032	12.5348	1.50267e-31	2.20255e-29	60.8593
653188	-2.2498	5.64508	-12.5004	2.09117e-31	3.01407e-29	60.5329
25803	-1.25752	10.7293	-12.4901	2.30911e-31	3.2695e-29	60.4349
4832	-1.23822	9.82741	-12.4885	2.344e-31	3.2695e-29	60.4201
10560	-1.08205	9.39311	-12.4481	3.45285e-31	4.73972e-29	60.0375
11059	-1.02059	10.8004	-12.4427	3.63574e-31	4.91279e-29	59.9865
8842	2.06178	9.53073	12.3579	8.17242e-31	1.08731e-28	59.1864
36	-1.59004	7.04251	-12.3457	9.18112e-31	1.203e-28	59.0715
23650	1.4307	9.40916	12.3211	1.15972e-30	1.4969e-28	58.8407
5104	-2.2487	7.94995	-12.2857	1.62475e-30	2.0663e-28	58.5077
81553	0.629655	9.00364	12.2765	1.77323e-30	2.22245e-28	58.4213
6732	0.62171	10.225	12.2663	1.95412e-30	2.41418e-28	58.3254
102465526	-1.75211	6.57983	-12.2513	2.25195e-30	2.74294e-28	58.1853
1612	0.761664	9.54017	12.2466	2.35647e-30	2.83039e-28	58.1404
8543	1.12724	10.0768	12.2439	2.41694e-30	2.86325e-28	58.1154
10123	0.861267	9.55101	12.2359	2.60694e-30	3.0466e-28	58.0407
11240	1.08109	9.85455	12.234	2.65422e-30	3.06049e-28	58.0229
1396	-2.19598	10.6213	-12.19	4.02711e-30	4.58243e-28	57.6112
641371	-0.996756	8.96647	-12.1738	4.69613e-30	5.2743e-28	57.4594
3572	-1.40355	11.2198	-12.1498	5.89e-30	6.53035e-28	57.2357
10943	0.524629	9.83764	12.1465	6.08034e-30	6.65605e-28	57.2043
1528	-1.04283	11.8346	-12.0716	1.23211e-29	1.33192e-27	56.5068
3899	-2.07749	5.83864	-12.0366	1.71341e-29	1.82933e-27	56.1811
7357	-1.12475	10.6936	-12.0293	1.83447e-29	1.93469e-27	56.1137
7128	0.809402	10.0489	11.9187	5.17638e-29	5.39342e-27	55.0894
6251	0.818595	10.13	11.9143	5.39452e-29	5.55378e-27	55.0486
100616378	-0.759013	11.5152	-11.8764	7.68747e-29	7.82132e-27	54.6989
11329	0.671599	10.0006	11.8683	8.28514e-29	8.33138e-27	54.6249
9687	-2.28978	7.21617	-11.8382	1.09724e-28	1.08919e-26	54.3476
7913	0.848587	11.0357	11.8361	1.11886e-28	1.08919e-26	54.3283
23171	-0.965599	9.93001	-11.8359	1.12093e-28	1.08919e-26	54.3265
3783	1.17808	8.88832	11.7926	1.67746e-28	1.61185e-26	53.9284
1051	0.846066	12.6648	11.777	1.9396e-28	1.84326e-26	53.7851
9120	-1.67132	7.48288	-11.7087	3.6569e-28	3.43748e-26	53.159
23324	-0.633199	9.01387	-11.6757	4.96105e-28	4.61324e-26	52.8579
2023	0.627494	12.8702	11.6685	5.30362e-28	4.87933e-26	52.792
84617	0.982052	9.99715	11.6559	5.95561e-28	5.42149e-26	52.6775
51029	0.570474	10.4967	11.6362	7.14766e-28	6.43885e-26	52.4974
4316	1.78969	10.3588	11.6125	8.88888e-28	7.92485e-26	52.2822
1632	-0.988816	9.6196	-11.5597	1.44648e-27	1.27645e-25	51.8016
10265	-1.11007	10.1687	-11.5351	1.81301e-27	1.58373e-25	51.5786
864	0.674168	8.82909	11.5299	1.90174e-27	1.64462e-25	51.5315
5912	0.643739	10.3649	11.5069	2.34749e-27	2.01001e-25	51.3236
9368	-0.938641	11.1707	-11.4944	2.63379e-27	2.23304e-25	51.21
9397	0.696372	7.88124	11.4783	3.05328e-27	2.54831e-25	51.0641
23428	-1.29063	8.96468	-11.4779	3.06457e-27	2.54831e-25	51.0605
7905	-0.702848	11.5362	-11.4758	3.12182e-27	2.57119e-25	51.0422
27089	-0.60829	12.3725	-11.4703	3.28567e-27	2.68061e-25	50.9917
2065	-0.794944	10.9681	-11.4662	3.41e-27	2.75604e-25	50.9551
5241	-1.99503	5.46354	-11.4542	3.8049e-27	3.04674e-25	50.8469
8821	-1.21904	7.8106	-11.4031	6.06881e-27	4.80014e-25	50.3861
9859	0.609645	9.53443	11.4025	6.10564e-27	4.80014e-25	50.3802
10982	0.608679	9.77197	11.3943	6.57552e-27	5.12298e-25	50.307
2534	0.827444	9.7033	11.3719	8.07128e-27	6.23218e-25	50.1047
5336	0.68174	9.41082	11.3667	8.46112e-27	6.47538e-25	50.0582
5268	2.09829	7.37793	11.3395	1.08357e-26	8.21992e-25	49.814
1718	-0.869222	11.1508	-11.3369	1.10919e-26	8.34109e-25	49.791
91949	-1.34952	7.49817	-11.3356	1.12238e-26	8.36753e-25	49.7793
3295	-0.715989	10.4568	-11.3306	1.17454e-26	8.68159e-25	49.7345
6422	1.66995	10.1151	11.3097	1.42019e-26	1.04083e-24	49.5471
2674	-1.63483	7.75288	-11.2802	1.85746e-26	1.34986e-24	49.2822
51760	-1.49136	7.22993	-11.2674	2.08437e-26	1.50213e-24	49.1684
4783	0.768626	9.44972	11.2546	2.34177e-26	1.67369e-24	49.0535
112479	-0.536606	9.301	-11.2303	2.91757e-26	2.06812e-24	48.8366
4602	-1.17919	9.91356	-11.2248	3.06517e-26	2.15509e-24	48.7879
60481	-0.992794	11.9616	-11.1937	4.06292e-26	2.83356e-24	48.5098
64112	-0.710085	9.51892	-11.1748	4.81718e-26	3.33272e-24	48.3418
4213	-0.772846	8.48057	-11.1628	5.36629e-26	3.68315e-24	48.2353
10548	-0.552472	9.47253	-11.1514	5.94487e-26	4.04813e-24	48.1343
6720	-0.881183	9.99631	-11.1425	6.44267e-26	4.35283e-24	48.0549
321	1.09679	8.27573	11.1368	6.78459e-26	4.5483e-24	48.0039
2882	0.746172	8.77069	11.1091	8.70317e-26	5.78962e-24	47.7582
10096	0.600102	13.0153	11.1018	9.29278e-26	6.13465e-24	47.6935
27243	-0.665128	10.7217	-11.0903	1.03065e-25	6.75232e-24	47.5914
4137	-1.35249	9.19031	-11.0828	1.10235e-25	7.16776e-24	47.525
301	1.14379	10.8879	11.0422	1.58652e-25	1.0239e-23	47.1658
2954	-1.63571	7.09115	-11.0376	1.65322e-25	1.05904e-23	47.1252
5270	1.16548	9.8173	10.9936	2.44997e-25	1.55789e-23	46.7371
1956	0.997362	8.49864	10.9856	2.63181e-25	1.66131e-23	46.6665
7852	0.885598	10.6674	10.9836	2.67881e-25	1.67872e-23	46.649
10974	-2.26541	9.13056	-10.9608	3.28295e-25	2.04251e-23	46.4484
7431	1.06029	13.5182	10.954	3.48581e-25	2.15324e-23	46.3892
26018	-1.00508	9.46504	-10.9448	3.78507e-25	2.32151e-23	46.308
114908	0.888056	11.137	10.9281	4.39129e-25	2.67436e-23	46.1615
7162	-0.943602	11.3066	-10.9131	5.01925e-25	3.03542e-23	46.0296
5325	1.02967	8.37541	10.9044	5.42381e-25	3.2573e-23	45.9531
2184	-0.769774	9.02943	-10.8969	5.79652e-25	3.45713e-23	45.8876
51364	-1.34224	5.77238	-10.8843	6.48386e-25	3.84058e-23	45.7771
8724	0.488231	12.765	10.8711	7.29014e-25	4.28879e-23	45.6615
27324	-2.18467	7.64124	-10.8622	7.88796e-25	4.60913e-23	45.5837
10010	0.488502	10.7584	10.8523	8.60754e-25	4.99584e-23	45.4976
5292	0.737903	9.08366	10.8495	8.82832e-25	5.08982e-23	45.4726
3898	0.785824	9.85866	10.8406	9.55488e-25	5.47223e-23	45.3946
4953	0.87373	10.5907	10.8189	1.15781e-24	6.58733e-23	45.2052
10659	0.875421	10.1038	10.8041	1.31884e-24	7.45448e-23	45.0767
10479	0.705267	9.03913	10.8001	1.36713e-24	7.67724e-23	45.0413
51097	-1.19582	9.78044	-10.7453	2.21702e-24	1.23696e-22	44.5645
987	-0.61432	9.81032	-10.7407	2.30794e-24	1.27943e-22	44.5248
51706	-0.584685	10.9149	-10.734	2.44941e-24	1.34921e-22	44.4662
6652	-0.947178	10.3276	-10.7191	2.79217e-24	1.52827e-22	44.337
720	-1.56832	11.423	-10.7084	3.06674e-24	1.668e-22	44.2445
3712	-0.611613	9.09057	-10.6959	3.42329e-24	1.85029e-22	44.136
1556	-1.71677	8.22734	-10.6799	3.9396e-24	2.11613e-22	43.9975
4690	0.596877	9.56886	10.6703	4.28418e-24	2.28701e-22	43.9148
8309	-1.58084	7.9677	-10.6335	5.91442e-24	3.13791e-22	43.5969
10541	0.479801	12.8874	10.625	6.37209e-24	3.36011e-22	43.5234
5358	1.40466	10.1112	10.6199	6.66183e-24	3.49161e-22	43.4795
865	0.544656	10.7755	10.5928	8.44788e-24	4.40104e-22	43.2453
6478	-1.26297	9.55189	-10.585	9.03936e-24	4.68098e-22	43.1786
3854	1.50567	9.93914	10.5728	1.00572e-23	5.17707e-22	43.0734
2568	2.6457	8.78	10.5637	1.08869e-23	5.56054e-22	42.9952
10614	-0.76721	9.35477	-10.5632	1.09308e-23	5.56054e-22	42.9913
2171	1.2655	9.97039	10.5507	1.21884e-23	6.16403e-22	42.8839
51573	-0.630112	9.6151	-10.5435	1.29836e-23	6.52803e-22	42.8216
5002	-0.747305	9.4635	-10.5358	1.38775e-23	6.93714e-22	42.7559
54898	-1.95951	6.55111	-10.5142	1.67527e-23	8.30463e-22	42.5703
8800	-1.08879	8.3597	-10.5138	1.68052e-23	8.30463e-22	42.5672
9770	0.797671	9.37076	10.4971	1.94368e-23	9.55056e-22	42.4238
8872	0.465398	10.8259	10.4918	2.03541e-23	9.94476e-22	42.3783
2013	-0.70734	10.8955	-10.4911	2.04691e-23	9.94476e-22	42.3728
9435	0.721332	7.94615	10.4781	2.29217e-23	1.10741e-21	42.2612
114932	-0.496088	10.1369	-10.456	2.77459e-23	1.33304e-21	42.0729
5552	1.06187	11.5258	10.4502	2.91909e-23	1.39471e-21	42.0228
8204	-1.06431	9.88964	-10.4327	3.39556e-23	1.61345e-21	41.8738
7358	-0.964933	9.87118	-10.4239	3.66361e-23	1.73131e-21	41.7989
9522	-0.431208	10.7211	-10.4217	3.73622e-23	1.75602e-21	41.7795
3856	-0.938425	11.5514	-10.3931	4.78154e-23	2.23518e-21	41.5364
3091	0.820894	11.2662	10.367	5.98922e-23	2.78467e-21	41.3144
1917	-1.66357	8.55748	-10.3622	6.2438e-23	2.8875e-21	41.2734
10950	0.89512	9.89462	10.3607	6.32389e-23	2.90899e-21	41.2608
1602	-1.42026	7.34024	-10.3571	6.52371e-23	2.98503e-21	41.2301
4925	-0.818694	10.2222	-10.3197	8.99476e-23	4.09404e-21	40.9135
7593	-1.14533	7.7149	-10.3169	9.21672e-23	4.1731e-21	40.8895
6201	0.513599	14.1882	10.2852	1.20957e-22	5.43645e-21	40.6216
5025	-0.549603	9.60152	-10.2848	1.21327e-22	5.43645e-21	40.6186
146542	-0.655909	8.68203	-10.257	1.54015e-22	6.86559e-21	40.3835
7108	-1.04842	8.39333	-10.2407	1.77031e-22	7.85112e-21	40.2462
9181	0.531951	10.6872	10.238	1.81264e-22	7.9978e-21	40.2229
653145	0.783527	10.0032	10.2336	1.88081e-22	8.25397e-21	40.1865
27074	1.52144	7.92441	10.2331	1.88978e-22	8.25397e-21	40.1819
8479	-0.95948	8.01824	-10.2096	2.30908e-22	1.00346e-20	39.9844
7466	-0.539835	10.0073	-10.1937	2.6436e-22	1.14309e-20	39.8511
3249	-1.02357	8.40282	-10.193	2.65959e-22	1.14428e-20	39.8451
5515	-0.457022	10.6927	-10.1883	2.76999e-22	1.18589e-20	39.805
483	0.578034	11.8304	10.1814	2.93691e-22	1.25115e-20	39.7474
51442	1.47015	6.39836	10.1733	3.14776e-22	1.3344e-20	39.679
27124	-1.17196	7.18078	-10.1598	3.52861e-22	1.48856e-20	39.5665
26227	0.929049	9.80849	10.1402	4.17084e-22	1.75094e-20	39.4017
2166	-0.834478	8.14404	-10.1375	4.26609e-22	1.78228e-20	39.3795
323	-0.541121	9.69095	-10.127	4.66321e-22	1.93882e-20	39.2918
1871	0.521851	9.32505	10.111	5.34437e-22	2.21139e-20	39.1574
5293	0.809624	9.43465	10.1046	5.6408e-22	2.32294e-20	39.1043
10140	-0.794224	11.0675	-10.0981	5.96161e-22	2.44341e-20	39.0498
1466	1.50314	8.91149	10.0938	6.18211e-22	2.52183e-20	39.014
4258	-0.628404	9.80628	-10.0882	6.47942e-22	2.63028e-20	38.9677
100505385	0.859835	8.14635	10.0877	6.50878e-22	2.63028e-20	38.9632
23179	0.639189	9.69499	10.0812	6.8796e-22	2.7672e-20	38.9086
22928	-0.579338	10.7736	-10.0625	8.05639e-22	3.22554e-20	38.7531
10477	1.00368	9.66298	10.0289	1.0702e-21	4.26501e-20	38.4733
4781	1.25338	10.4148	10.0161	1.19182e-21	4.7279e-20	38.3673
21	-0.890125	8.6513	-10.0039	1.32094e-21	5.21621e-20	38.2659
1116	1.44168	10.0236	9.99962	1.36934e-21	5.37123e-20	38.2305
7716	-0.601262	10.0442	-9.99934	1.37262e-21	5.37123e-20	38.2281
3428	1.00325	10.603	9.99878	1.37907e-21	5.37217e-20	38.2235
5167	-1.17992	8.89784	-9.98788	1.51155e-21	5.84228e-20	38.1331
2195	1.01538	9.87121	9.98775	1.51326e-21	5.84228e-20	38.132
4350	-0.633157	8.9147	-9.9867	1.52662e-21	5.86766e-20	38.1234
6821	-0.611019	9.23147	-9.9827	1.57887e-21	6.02992e-20	38.0902
79711	-0.450159	10.0913	-9.98241	1.58278e-21	6.02992e-20	38.0878
1101	-1.54586	5.41128	-9.96791	1.78789e-21	6.78143e-20	37.9678
10625	0.622909	10.0263	9.94838	2.10656e-21	7.95524e-20	37.8062
9448	0.985988	8.44833	9.94015	2.25716e-21	8.48074e-20	37.7382
1070	-0.601644	9.11004	-9.93972	2.26532e-21	8.48074e-20	37.7346
23231	0.871748	9.06451	9.93426	2.37142e-21	8.83968e-20	37.6895
5914	-0.937891	8.62321	-9.92764	2.50662e-21	9.30353e-20	37.6349
9924	-0.845861	8.12135	-9.91762	2.72613e-21	1.0075e-19	37.5522
79719	-0.581112	9.05179	-9.90331	3.07311e-21	1.1309e-19	37.4342
4329	-0.580319	9.43143	-9.89519	3.28901e-21	1.20523e-19	37.3673
6352	0.945872	9.85424	9.89262	3.36062e-21	1.22627e-19	37.3461
9778	-0.477963	10.1407	-9.88235	3.66178e-21	1.33055e-19	37.2616
2327	0.779077	9.13734	9.8618	4.34733e-21	1.57304e-19	37.0926
3779	0.677287	8.98501	9.85546	4.5833e-21	1.65151e-19	37.0405
107	-1.18872	8.56609	-9.83226	5.56083e-21	1.99544e-19	36.8501
5918	2.34154	7.87962	9.82715	5.80266e-21	2.07361e-19	36.8082
55816	0.642079	8.92882	9.81442	6.45099e-21	2.29581e-19	36.7039
124152	-0.527069	9.27411	-9.80736	6.84146e-21	2.42479e-19	36.646
3667	-1.05489	8.37455	-9.80108	7.20794e-21	2.54425e-19	36.5946
6197	0.652302	8.65415	9.79847	7.36575e-21	2.58939e-19	36.5733
4067	0.840431	9.51278	9.79242	7.74532e-21	2.7118e-19	36.5238
271	0.524912	9.44276	9.79157	7.80067e-21	2.72017e-19	36.5168
226	-0.564324	13.8875	-9.78111	8.50818e-21	2.95497e-19	36.4313
8099	0.68589	12.2307	9.77817	8.71824e-21	3.01581e-19	36.4073
4162	0.652683	9.64993	9.75919	1.02039e-20	3.51566e-19	36.2523
8553	-0.826915	11.1729	-9.74224	1.17423e-20	4.02073e-19	36.114
6697	-0.505667	9.97438	-9.74203	1.17628e-20	4.02073e-19	36.1123
286451	-0.456142	10.4119	-9.7349	1.24772e-20	4.24815e-19	36.0543
55837	-0.542955	9.71022	-9.73437	1.25319e-20	4.25002e-19	36.05
9338	-0.63033	9.77962	-9.7332	1.26541e-20	4.2747e-19	36.0404
7368	1.24465	6.00347	9.72562	1.34724e-20	4.51823e-19	35.9787
23647	-0.550529	10.4547	-9.72514	1.35261e-20	4.51823e-19	35.9748
10641	-1.5807	7.77178	-9.72509	1.35317e-20	4.51823e-19	35.9744
23076	0.535301	10.0884	9.70338	1.61907e-20	5.38527e-19	35.7977
4600	0.725848	10.0541	9.70026	1.66131e-20	5.50459e-19	35.7724
2317	-0.758152	10.403	-9.68768	1.84292e-20	6.08303e-19	35.6702
3059	0.811862	10.2052	9.68573	1.87275e-20	6.15798e-19	35.6544
6624	1.30033	7.36344	9.67641	2.02235e-20	6.62473e-19	35.5787
10935	-0.514279	11.4319	-9.66713	2.18295e-20	7.12383e-19	35.5035
79921	-0.813414	10.8755	-9.66419	2.23658e-20	7.27141e-19	35.4796
11341	1.01485	8.94353	9.64749	2.56601e-20	8.31118e-19	35.3443
3306	-1.106	9.02751	-9.63806	2.77285e-20	8.9476e-19	35.268
262	0.648367	9.58721	9.62939	2.97744e-20	9.56896e-19	35.1979
22885	-1.48546	6.73024	-9.62898	2.98753e-20	9.56896e-19	35.1946
8690	0.911076	7.79662	9.62248	3.15142e-20	1.00566e-18	35.142
23321	1.32953	8.50566	9.60864	3.53033e-20	1.12244e-18	35.0302
963	0.882047	11.4786	9.60702	3.57763e-20	1.13071e-18	35.0171
3155	-0.446564	10.0085	-9.60685	3.58249e-20	1.13071e-18	35.0158
3487	-1.4097	9.84005	-9.57715	4.5695e-20	1.43373e-18	34.7762
10957	0.635957	10.0124	9.57698	4.57574e-20	1.43373e-18	34.7749
3475	0.689007	8.76185	9.56245	5.15325e-20	1.60886e-18	34.6579
5653	1.06039	8.97528	9.55619	5.42375e-20	1.68722e-18	34.6075
23199	-0.612875	9.9744	-9.54257	6.06167e-20	1.8789e-18	34.4981
27289	-0.975452	7.32071	-9.51347	7.68556e-20	2.37374e-18	34.2645
79629	-0.525693	8.96622	-9.50384	8.31268e-20	2.55829e-18	34.1873
3382	-0.692865	8.96188	-9.50113	8.49816e-20	2.6061e-18	34.1655
2232	-1.07889	7.06546	-9.48605	9.60696e-20	2.93572e-18	34.0448
23168	-0.414809	9.39265	-9.47768	1.02836e-19	3.13142e-18	33.9778
1117	0.854987	9.14416	9.46194	1.16855e-19	3.54583e-18	33.8521
126353	-0.976431	8.87839	-9.46068	1.18062e-19	3.56993e-18	33.842
537	-0.516863	11.5533	-9.45361	1.25028e-19	3.76553e-18	33.7855
813	0.522474	10.8997	9.45325	1.25402e-19	3.76553e-18	33.7826
914	0.859005	9.66029	9.45212	1.26547e-19	3.78676e-18	33.7737
9185	-1.20954	7.67863	-9.44882	1.2998e-19	3.8761e-18	33.7473
23549	-1.0177	8.89012	-9.44659	1.32356e-19	3.93339e-18	33.7295
7091	0.857944	8.02599	9.42892	1.52732e-19	4.52339e-18	33.5886
3561	0.67563	9.64857	9.42531	1.57267e-19	4.6418e-18	33.5598
9882	0.547153	8.9502	9.42421	1.58674e-19	4.66739e-18	33.551
22800	0.476049	8.82954	9.42297	1.60271e-19	4.69837e-18	33.5412
231	0.627333	10.4313	9.41735	1.67722e-19	4.9002e-18	33.4964
3824	0.744675	7.80267	9.41063	1.77089e-19	5.15646e-18	33.443
1439	0.897432	9.29796	9.40835	1.80397e-19	5.23516e-18	33.4247
641	0.42327	9.27257	9.40371	1.87287e-19	5.41691e-18	33.3879
2734	0.44346	10.9022	9.40138	1.9084e-19	5.50128e-18	33.3694
834	0.628222	10.3036	9.4001	1.92837e-19	5.5378e-18	33.3591
4200	0.512987	10.3079	9.39974	1.93388e-19	5.5378e-18	33.3563
11013	1.11178	9.09141	9.39927	1.94124e-19	5.54055e-18	33.3526
25907	1.63079	7.78183	9.39536	2.00363e-19	5.69981e-18	33.3214
2261	-1.69826	7.48082	-9.38949	2.10093e-19	5.95698e-18	33.2748
5507	-1.0986	8.76312	-9.38662	2.15014e-19	6.0766e-18	33.252
2530	-1.36073	8.40826	-9.38193	2.23313e-19	6.2906e-18	33.2147
11068	-0.432892	9.56449	-9.37907	2.28515e-19	6.41621e-18	33.1921
9721	0.605141	8.95339	9.37772	2.31028e-19	6.46578e-18	33.1813
10040	-0.819542	9.58783	-9.37616	2.33947e-19	6.52636e-18	33.169
9604	-0.446598	8.92679	-9.37191	2.42105e-19	6.73223e-18	33.1352
1350	-0.503432	12.6541	-9.36789	2.50079e-19	6.93168e-18	33.1033
3455	0.493952	9.40815	9.3633	2.59524e-19	7.17048e-18	33.0669
2066	-0.842608	9.21569	-9.358	2.70829e-19	7.459e-18	33.0249
5873	0.45711	9.93413	9.35402	2.79662e-19	7.67783e-18	32.9933
6663	1.55407	7.86288	9.35271	2.82636e-19	7.73492e-18	32.9829
5825	-0.723062	10.4089	-9.34823	2.93013e-19	7.99362e-18	32.9474
4331	-1.19562	6.72738	-9.33876	3.16206e-19	8.59922e-18	32.8725
2194	-0.948918	10.926	-9.33631	3.2252e-19	8.74344e-18	32.853
3635	0.587664	9.71986	9.33204	3.33775e-19	9.02027e-18	32.8193
10473	0.389336	10.9487	9.31222	3.91407e-19	1.05448e-17	32.6626
6689	0.818289	8.15055	9.30221	4.24159e-19	1.13917e-17	32.5835
23048	0.547182	9.89586	9.2967	4.43322e-19	1.18695e-17	32.54
9308	0.535272	9.54501	9.29493	4.49654e-19	1.20019e-17	32.5261
7360	0.422452	11.6104	9.29075	4.64972e-19	1.23726e-17	32.4931
9453	-0.48339	10.6026	-9.26385	5.76747e-19	1.52997e-17	32.2812
9061	0.561709	11.3906	9.25557	6.16273e-19	1.62983e-17	32.216
3868	1.98046	5.25816	9.2488	6.50511e-19	1.71513e-17	32.1628
56951	-0.490141	10.2062	-9.24333	6.796e-19	1.78638e-17	32.1198
5236	0.521938	11.0211	9.22416	7.9198e-19	2.07547e-17	31.9692
1736	0.466551	11.068	9.21957	8.21498e-19	2.14632e-17	31.9332
102157402	-0.438426	10.0807	-9.21747	8.35381e-19	2.17602e-17	31.9168
9791	0.496935	11.5188	9.2098	8.88036e-19	2.30623e-17	31.8566
6664	1.39822	6.9539	9.20384	9.31222e-19	2.41114e-17	31.8099
9674	-0.635192	9.37346	-9.19402	1.00699e-18	2.59953e-17	31.733
10063	-0.568789	10.3335	-9.19224	1.02135e-18	2.62876e-17	31.719
2947	-1.14842	10.7074	-9.18186	1.10924e-18	2.84649e-17	31.6379
7923	-0.472977	9.19375	-9.17078	1.21141e-18	3.0995e-17	31.5512
200734	-0.635979	9.06503	-9.16867	1.23184e-18	3.13492e-17	31.5347
1476	0.587278	12.7273	9.1686	1.23251e-18	3.13492e-17	31.5342
4651	0.865152	9.51239	9.1682	1.23644e-18	3.1357e-17	31.5311
10184	0.396034	10.2245	9.1503	1.42531e-18	3.60412e-17	31.3913
1471	-1.00652	11.3123	-9.11944	1.82009e-18	4.58895e-17	31.1508
9703	-0.496135	10.2738	-9.11815	1.83876e-18	4.62257e-17	31.1408
7412	0.869843	8.72845	9.11426	1.89628e-18	4.75334e-17	31.1105
2582	-0.64137	8.72049	-9.10794	1.99342e-18	4.9824e-17	31.0613
8837	0.431885	10.4556	9.10559	2.03084e-18	5.0613e-17	31.0431
3384	0.61848	8.85238	9.10478	2.04392e-18	5.07926e-17	31.0367
5753	-1.4398	6.20316	-9.10088	2.10789e-18	5.21563e-17	31.0064
2665	0.366696	13.0115	9.1007	2.11086e-18	5.21563e-17	31.0051
100996696	0.439743	10.6987	9.07439	2.5982e-18	6.4015e-17	30.8008
23760	0.338853	11.3283	9.07389	2.60857e-18	6.40878e-17	30.7969
644	-0.535947	11.1487	-9.07156	2.65685e-18	6.5089e-17	30.7788
419	1.18723	7.66605	9.06678	2.75886e-18	6.73972e-17	30.7418
2919	0.894628	7.71452	9.05778	2.96166e-18	7.21478e-17	30.672
4931	-1.24743	8.01928	-9.05542	3.01724e-18	7.32953e-17	30.6538
22877	0.48091	9.36452	9.03584	3.52001e-18	8.52691e-17	30.5022
3459	0.560602	10.7137	9.02559	3.81548e-18	9.21685e-17	30.423
6051	-0.451932	10.859	-9.0143	4.1691e-18	1.0043e-16	30.3358
4701	-1.07967	9.22864	-9.01044	4.29753e-18	1.03236e-16	30.306
22873	0.652997	8.03017	9.00699	4.41541e-18	1.05774e-16	30.2794
55544	0.61451	9.12469	9.00389	4.52407e-18	1.08078e-16	30.2555
4077	-0.427121	10.025	-9.00266	4.56783e-18	1.08822e-16	30.246
10092	0.37776	12.0368	8.99891	4.70445e-18	1.1177e-16	30.217
3708	-0.990387	8.39853	-8.99769	4.74942e-18	1.12475e-16	30.2077
4724	-0.40595	10.3043	-8.9974	4.76015e-18	1.12475e-16	30.2055
6834	-0.453748	10.6502	-8.99039	5.0292e-18	1.18508e-16	30.1514
26580	-1.26605	9.2643	-8.9875	5.14438e-18	1.20893e-16	30.1291
1384	-1.04137	8.92657	-8.98715	5.15839e-18	1.20894e-16	30.1265
9469	1.13302	6.88999	8.98592	5.20835e-18	1.21735e-16	30.117
5174	-1.41373	7.93316	-8.98446	5.2682e-18	1.22802e-16	30.1058
7138	-1.52535	6.89588	-8.98262	5.34479e-18	1.24252e-16	30.0916
92104	-0.674413	6.96848	-8.98106	5.41059e-18	1.25444e-16	30.0795
9047	0.528567	8.75552	8.98031	5.44241e-18	1.25845e-16	30.0738
7456	0.600362	9.19605	8.97491	5.67754e-18	1.30932e-16	30.0322
2824	0.560809	8.25219	8.96949	5.9233e-18	1.36236e-16	29.9905
4488	-1.12125	7.32404	-8.96813	5.98704e-18	1.37337e-16	29.98
2175	0.810982	8.37995	8.96755	6.01416e-18	1.37594e-16	29.9756
1846	-1.57948	8.77153	-8.9615	6.30565e-18	1.43882e-16	29.929
91966	-0.54761	10.3323	-8.95855	6.45279e-18	1.46852e-16	29.9064
9447	0.665301	8.88802	8.95744	6.50859e-18	1.47733e-16	29.8979
7804	0.63018	8.75972	8.94876	6.96565e-18	1.57693e-16	29.8312
1580	-1.63667	7.02452	-8.94266	7.30531e-18	1.64951e-16	29.7844
23019	0.319606	11.0783	8.93193	7.94331e-18	1.7889e-16	29.7021
1663	0.443775	10.3913	8.92825	8.17497e-18	1.83629e-16	29.6738
3212	-1.32456	9.78733	-8.92363	8.47432e-18	1.89598e-16	29.6385
2120	0.539629	8.35426	8.92348	8.48457e-18	1.89598e-16	29.6373
8190	1.78749	7.50791	8.92177	8.59859e-18	1.91651e-16	29.6241
7088	0.514104	9.9208	8.92134	8.62701e-18	1.9179e-16	29.6209
11257	-0.451642	9.72784	-8.91512	9.05575e-18	2.00805e-16	29.5732
7388	0.473803	12.4866	8.91304	9.20391e-18	2.03569e-16	29.5573
5778	0.568453	8.97528	8.90994	9.42851e-18	2.08005e-16	29.5336
23336	0.956553	9.55857	8.90724	9.62906e-18	2.11888e-16	29.5129
595	-1.15624	10.3553	-8.9062	9.70695e-18	2.1306e-16	29.505
2286	-1.00772	9.11841	-8.89893	1.02724e-17	2.24901e-16	29.4493
80208	-0.4374	9.98366	-8.89706	1.04226e-17	2.27613e-16	29.435
5329	0.585345	9.79281	8.89297	1.07597e-17	2.34382e-16	29.4038
57804	-1.07322	7.98014	-8.89042	1.09755e-17	2.38482e-16	29.3842
3480	-0.921885	9.15203	-8.88874	1.11192e-17	2.40999e-16	29.3715
3903	0.491241	9.55208	8.88625	1.13369e-17	2.45104e-16	29.3524
10421	-0.726116	9.20104	-8.88593	1.13654e-17	2.45108e-16	29.3499
3702	0.672798	8.56646	8.88163	1.17509e-17	2.5279e-16	29.3171
6934	0.843921	10.2357	8.87879	1.20136e-17	2.578e-16	29.2954
23443	-0.672286	8.83542	-8.87818	1.20703e-17	2.58376e-16	29.2908
5063	0.682283	8.40431	8.87714	1.21688e-17	2.59841e-16	29.2828
1230	0.663379	9.47607	8.87389	1.24796e-17	2.65822e-16	29.258
4919	1.13726	6.75476	8.87128	1.27349e-17	2.69944e-16	29.2381
1452	-0.393786	12.1881	-8.87127	1.27356e-17	2.69944e-16	29.2381
1410	1.15466	9.78763	8.86746	1.31186e-17	2.77384e-16	29.2089
800	1.13802	10.5605	8.86452	1.34212e-17	2.82621e-16	29.1865
123	0.91708	10.4643	8.86442	1.34317e-17	2.82621e-16	29.1857
6584	-0.487584	9.47553	-8.86102	1.37902e-17	2.8946e-16	29.1599
113	0.777336	8.11596	8.82842	1.77521e-17	3.71719e-16	28.9117
6446	0.814067	9.75863	8.82354	1.84361e-17	3.8511e-16	28.8745
7345	1.00915	9.11426	8.82166	1.87052e-17	3.89789e-16	28.8603
25915	-0.487831	9.67338	-8.81847	1.91726e-17	3.98569e-16	28.836
6919	-1.19686	7.18819	-8.81449	1.97719e-17	4.10041e-16	28.8058
51103	-0.390996	9.14824	-8.78622	2.4593e-17	5.08805e-16	28.5913
6206	0.482001	15.1843	8.77447	2.6924e-17	5.55701e-16	28.5023
26002	0.723252	8.16191	8.76103	2.98607e-17	6.14847e-16	28.4006
10360	0.428194	9.17142	8.75909	3.03092e-17	6.22598e-16	28.386
79096	-0.511999	9.63332	-8.75586	3.10718e-17	6.36752e-16	28.3616
794	0.894192	8.6082	8.75139	3.21589e-17	6.57471e-16	28.3278
729230	0.609266	8.8999	8.74432	3.39536e-17	6.92525e-16	28.2744
9056	0.599489	9.95134	8.74131	3.47485e-17	7.0707e-16	28.2517
3693	-0.909758	10.4105	-8.73645	3.60719e-17	7.32277e-16	28.2149
90141	-0.438676	8.90788	-8.73497	3.64825e-17	7.38877e-16	28.2038
9232	0.520979	11.2104	8.73182	3.73763e-17	7.55212e-16	28.18
3852	1.58405	9.08539	8.72437	3.9576e-17	7.97793e-16	28.1239
5578	0.73813	7.93312	8.72384	3.9736e-17	7.99156e-16	28.1199
4170	0.460505	12.5093	8.71961	4.10476e-17	8.23619e-16	28.088
374	-1.40538	8.02268	-8.71811	4.15234e-17	8.31236e-16	28.0767
6386	0.595783	12.1581	8.71687	4.19181e-17	8.37199e-16	28.0674
9111	0.612314	10.0947	8.71464	4.26415e-17	8.49686e-16	28.0506
10111	-0.584536	8.86059	-8.7136	4.29817e-17	8.54495e-16	28.0428
2091	0.5032	11.853	8.70892	4.45518e-17	8.83679e-16	28.0075
11098	-1.33672	9.78967	-8.70746	4.50544e-17	8.91604e-16	27.9965
2938	1.13599	7.5663	8.70343	4.64668e-17	9.17454e-16	27.9662
819	-0.44742	10.4256	-8.703	4.66185e-17	9.17612e-16	27.963
11001	-1.27076	7.43946	-8.70281	4.6687e-17	9.17612e-16	27.9615
140885	0.503469	9.02407	8.69727	4.87106e-17	9.55213e-16	27.9198
5304	-2.18557	10.5824	-8.6886	5.20512e-17	1.01841e-15	27.8547
9528	-0.41132	12.2459	-8.68361	5.40766e-17	1.05565e-15	27.8172
6769	0.62435	9.06726	8.67909	5.5978e-17	1.09031e-15	27.7832
80335	0.290763	11.0197	8.67709	5.6839e-17	1.10459e-15	27.7682
1381	1.56039	8.2587	8.67655	5.70769e-17	1.10673e-15	27.7641
5214	0.833782	9.87271	8.67345	5.84423e-17	1.13067e-15	27.7409
25937	0.921106	9.06049	8.6705	5.97749e-17	1.14968e-15	27.7187
9582	0.853789	8.44425	8.67045	5.97974e-17	1.14968e-15	27.7184
7447	0.677685	9.21923	8.6704	5.98237e-17	1.14968e-15	27.7179
5860	-0.799495	10.1011	-8.66958	6.01987e-17	1.15432e-15	27.7118
5441	-0.493616	11.9501	-8.66164	6.39616e-17	1.22376e-15	27.6522
7096	0.592107	8.19692	8.6599	6.48164e-17	1.23738e-15	27.6392
3732	0.676695	9.24554	8.65254	6.85605e-17	1.30597e-15	27.584
7277	0.602939	10.163	8.65136	6.9178e-17	1.31459e-15	27.5752
6303	0.610962	12.978	8.6511	6.93169e-17	1.31459e-15	27.5733
6302	-0.375886	9.80779	-8.64926	7.02926e-17	1.33018e-15	27.5595
6503	0.618364	9.77889	8.64316	7.36434e-17	1.39054e-15	27.5138
915	0.937913	9.69587	8.64252	7.4003e-17	1.39429e-15	27.509
23534	0.294435	10.0739	8.6414	7.4635e-17	1.40314e-15	27.5006
994	0.488123	10.2633	8.62934	8.18174e-17	1.53483e-15	27.4104
64764	0.533925	10.6214	8.62841	8.23981e-17	1.54238e-15	27.4034
678	0.584802	11.7249	8.62771	8.28356e-17	1.54722e-15	27.3982
100506190	-1.10418	6.14237	-8.62393	8.52562e-17	1.589e-15	27.37
9689	-0.425895	11.5285	-8.61003	9.47565e-17	1.76227e-15	27.2662
1360	-1.96328	9.47983	-8.60658	9.72792e-17	1.8053e-15	27.2404
2975	-1.00928	8.4648	-8.60096	1.01523e-16	1.88002e-15	27.1984
2316	0.643499	10.8405	8.59436	1.06734e-16	1.97229e-15	27.1493
4886	-2.11781	8.29925	-8.5822	1.17054e-16	2.15839e-15	27.0586
6932	0.580349	10.8475	8.57839	1.20483e-16	2.21689e-15	27.0303
3002	0.922857	8.03833	8.57486	1.23745e-16	2.27207e-15	27.004
4610	0.569578	8.76198	8.57037	1.28034e-16	2.34584e-15	26.9706
925	0.744266	9.27825	8.56204	1.36372e-16	2.49332e-15	26.9086
11163	-0.561729	10.2249	-8.55638	1.42337e-16	2.5969e-15	26.8666
8428	0.377237	12.0872	8.54952	1.49921e-16	2.72951e-15	26.8156
4059	-0.915195	6.93348	-8.54143	1.59371e-16	2.89547e-15	26.7556
26136	0.566919	10.2114	8.53833	1.63143e-16	2.95778e-15	26.7326
2580	-0.892217	8.55727	-8.53384	1.68779e-16	3.05355e-15	26.6992
902	-0.355148	10.0144	-8.53126	1.72093e-16	3.10702e-15	26.6801
214	-0.928593	11.5574	-8.51867	1.89242e-16	3.40951e-15	26.5869
1022	-0.717506	8.90422	-8.51819	1.8994e-16	3.41497e-15	26.5832
3587	0.600203	9.32815	8.51502	1.94525e-16	3.49015e-15	26.5598
3400	1.31471	8.73579	8.51328	1.97093e-16	3.5289e-15	26.5469
3964	-0.458968	9.73204	-8.50995	2.02106e-16	3.61118e-15	26.5223
8870	-0.789011	11.5872	-8.50193	2.14703e-16	3.82529e-15	26.4629
92482	-0.722562	8.59882	-8.50176	2.14974e-16	3.82529e-15	26.4617
1830	0.808437	8.65441	8.49806	2.21038e-16	3.92513e-15	26.4344
29984	-1.18606	7.23221	-8.49726	2.22379e-16	3.94084e-15	26.4284
4175	0.602279	10.4779	8.48971	2.35373e-16	4.16259e-15	26.3727
1047	-1.32595	6.70037	-8.48389	2.45917e-16	4.34019e-15	26.3296
391	0.383833	10.5961	8.47147	2.69976e-16	4.75509e-15	26.238
6509	-0.567853	9.98566	-8.47032	2.72323e-16	4.78668e-15	26.2295
6351	0.894823	9.03474	8.46879	2.75471e-16	4.83219e-15	26.2182
2037	0.835672	8.97571	8.46466	2.8415e-16	4.97436e-15	26.1878
9254	-0.845855	8.08382	-8.46402	2.85512e-16	4.9816e-15	26.1831
1029	0.92553	9.9712	8.46392	2.85716e-16	4.9816e-15	26.1824
8767	0.403663	10.3631	8.46228	2.89275e-16	5.0335e-15	26.1702
811	0.374808	12.067	8.46167	2.90591e-16	5.04624e-15	26.1657
10463	-0.389363	9.57432	-8.45546	3.04462e-16	5.27653e-15	26.12
2633	1.182	10.2371	8.45139	3.1388e-16	5.41902e-15	26.0901
4615	0.36075	11.3817	8.45137	3.13937e-16	5.41902e-15	26.0899
4155	0.737371	9.32691	8.44952	3.1833e-16	5.4839e-15	26.0762
3853	1.07627	7.55208	8.44455	3.30405e-16	5.6806e-15	26.0397
1849	0.491836	8.38016	8.44326	3.33624e-16	5.72456e-15	26.0302
10000	0.595301	9.46907	8.43862	3.45412e-16	5.91509e-15	25.9961
3654	0.514908	11.664	8.43219	3.62456e-16	6.1947e-15	25.9488
10424	-0.599694	8.90044	-8.42858	3.72385e-16	6.35185e-15	25.9223
9915	-1.21936	7.6804	-8.42753	3.75314e-16	6.38921e-15	25.9146
4238	-0.529289	9.08587	-8.42427	3.8459e-16	6.53425e-15	25.8906
4828	0.492947	9.29345	8.42218	3.90645e-16	6.62411e-15	25.8753
6385	-0.575334	11.4845	-8.41135	4.23604e-16	7.16893e-15	25.7958
1397	-0.889046	10.3116	-8.40662	4.38848e-16	7.41242e-15	25.761
7545	1.63347	5.8758	8.40284	4.51408e-16	7.60971e-15	25.7333
9473	0.579418	8.90753	8.3985	4.66282e-16	7.84515e-15	25.7015
1069	-0.475917	10.4632	-8.39364	4.8349e-16	8.11888e-15	25.666
4814	-0.556113	9.97614	-8.3833	5.2225e-16	8.75274e-15	25.5903
89910	-0.314245	9.34589	-8.38055	5.33064e-16	8.91671e-15	25.5701
11103	-0.526264	9.22771	-8.3794	5.37674e-16	8.97646e-15	25.5617
9052	-1.42451	9.86655	-8.37826	5.42232e-16	9.0351e-15	25.5534
6948	0.475606	8.77833	8.37273	5.65044e-16	9.39712e-15	25.513
6253	-0.987944	7.02368	-8.37151	5.70217e-16	9.46495e-15	25.504
689	-0.395151	13.5406	-8.36376	6.04086e-16	9.99609e-15	25.4474
100	0.626974	8.77224	8.36366	6.04528e-16	9.99609e-15	25.4467
6275	0.819889	10.9189	8.3574	6.33375e-16	1.04531e-14	25.4009
1824	0.776274	8.39583	8.35492	6.45132e-16	1.06269e-14	25.3829
84243	0.426965	9.19475	8.3526	6.56372e-16	1.07915e-14	25.3659
1337	-0.466795	13.2623	-8.33109	7.70102e-16	1.26373e-14	25.2091
2879	-0.385	12.1943	-8.33038	7.74174e-16	1.268e-14	25.2039
100526760	-0.584751	9.33396	-8.32975	7.77783e-16	1.27151e-14	25.1993
11168	0.606516	9.58757	8.32248	8.20878e-16	1.33942e-14	25.1464
10217	-0.589646	9.35254	-8.31971	8.37931e-16	1.36467e-14	25.1262
9231	-0.760729	10.1622	-8.31571	8.63112e-16	1.40304e-14	25.0972
4082	0.711817	11.1036	8.31221	8.85785e-16	1.4372e-14	25.0717
389	-0.460887	11.0935	-8.31046	8.97359e-16	1.45325e-14	25.059
81611	1.03129	8.23239	8.30929	9.05159e-16	1.46146e-14	25.0505
9508	0.731298	6.98837	8.3092	9.05809e-16	1.46146e-14	25.0498
28639	0.860804	10.603	8.30554	9.30662e-16	1.49876e-14	25.0232
8614	-0.86612	9.65676	-8.29621	9.97209e-16	1.60295e-14	24.9554
10603	0.402287	9.90342	8.29047	1.04046e-15	1.66936e-14	24.9138
7337	-0.380936	10.0135	-8.28942	1.04855e-15	1.67924e-14	24.9062
7039	0.67561	8.41331	8.28904	1.05155e-15	1.68092e-14	24.9034
9188	0.408732	11.518	8.28413	1.09035e-15	1.73973e-14	24.8678
1058	0.390291	9.12755	8.28359	1.09473e-15	1.7435e-14	24.8639
3752	-0.646385	8.20855	-8.28254	1.10331e-15	1.75394e-14	24.8562
26135	0.64195	11.3351	8.27771	1.14335e-15	1.81425e-14	24.8213
23195	0.492389	8.92752	8.26968	1.21317e-15	1.92153e-14	24.7631
4717	-0.543395	11.8075	-8.26604	1.24627e-15	1.97033e-14	24.7367
23433	0.427391	10.6753	8.26348	1.26999e-15	2.00417e-14	24.7182
3880	-1.05046	12.7571	-8.2581	1.32141e-15	2.07863e-14	24.6792
9806	0.525644	9.40802	8.25804	1.32198e-15	2.07863e-14	24.6788
29903	-0.954047	4.76493	-8.25521	1.34984e-15	2.11858e-14	24.6583
113178	-0.639495	8.46492	-8.24627	1.44179e-15	2.2588e-14	24.5937
629	-1.12837	10.2999	-8.24467	1.45884e-15	2.28138e-14	24.5822
2123	0.734119	9.41259	8.23277	1.59237e-15	2.48571e-14	24.4962
4582	-1.48536	10.9295	-8.23168	1.60523e-15	2.50127e-14	24.4883
4860	0.434958	10.0614	8.22948	1.63145e-15	2.53756e-14	24.4724
4839	0.42129	10.039	8.22458	1.69133e-15	2.62596e-14	24.4371
53635	-0.897538	9.22921	-8.22105	1.73573e-15	2.69007e-14	24.4116
6868	0.452207	9.36053	8.22081	1.73885e-15	2.69009e-14	24.4099
541578	-0.485679	10.3007	-8.21607	1.80048e-15	2.78046e-14	24.3757
400	-0.343582	10.1103	-8.20392	1.96835e-15	3.03427e-14	24.2883
11104	0.305018	9.42477	8.19907	2.03972e-15	3.1387e-14	24.2533
4069	1.09961	11.6177	8.19341	2.1262e-15	3.26596e-14	24.2126
375035	0.448885	9.33232	8.18481	2.26447e-15	3.47219e-14	24.1508
8324	1.03563	8.97677	8.17898	2.36326e-15	3.61631e-14	24.1089
8906	-0.604359	9.01569	-8.17877	2.36683e-15	3.61631e-14	24.1074
6775	0.495627	9.03987	8.17735	2.39162e-15	3.64774e-14	24.0972
5551	0.788341	8.96751	8.17452	2.44171e-15	3.71759e-14	24.0769
2597	0.343645	15.3704	8.17186	2.48968e-15	3.78396e-14	24.0578
10397	0.926629	11.2475	8.16622	2.59458e-15	3.93648e-14	24.0173
9972	0.417635	9.9786	8.16303	2.65575e-15	4.01657e-14	23.9944
4172	0.378871	10.5075	8.16298	2.65666e-15	4.01657e-14	23.9941
8938	-0.94844	4.77766	-8.15925	2.73021e-15	4.12057e-14	23.9673
23097	0.440981	9.59001	8.15005	2.92002e-15	4.39936e-14	23.9014
597	1.13363	7.99884	8.14544	3.02001e-15	4.5421e-14	23.8684
768	0.654134	8.28627	8.14365	3.05953e-15	4.59354e-14	23.8556
23339	-0.695256	8.3889	-8.14234	3.089e-15	4.62976e-14	23.8462
9781	1.14938	7.38418	8.1373	3.20483e-15	4.79505e-14	23.8101
9416	-0.955048	8.65599	-8.1249	3.50794e-15	5.23949e-14	23.7215
8898	0.52824	8.62169	8.12359	3.54162e-15	5.28067e-14	23.7121
327	-0.701828	9.09679	-8.12319	3.55177e-15	5.28669e-14	23.7093
51626	-0.588926	7.87062	-8.12184	3.58706e-15	5.32992e-14	23.6996
440026	-0.299968	9.92618	-8.1216	3.59313e-15	5.32992e-14	23.6979
6304	0.736408	9.32277	8.11743	3.70393e-15	5.48486e-14	23.6681
5341	0.56195	9.26378	8.11712	3.7123e-15	5.48786e-14	23.6659
962	0.708141	10.3267	8.10439	4.07272e-15	6.01039e-14	23.5751
4240	0.927857	8.73652	8.10404	4.08297e-15	6.01526e-14	23.5726
5595	-0.842494	8.4349	-8.09004	4.52036e-15	6.64831e-14	23.4728
969	0.901853	7.47998	8.08732	4.61057e-15	6.76948e-14	23.4534
9982	0.761247	7.84502	8.081	4.82705e-15	7.07531e-14	23.4084
706	0.430161	11.2318	8.07752	4.9504e-15	7.24384e-14	23.3837
10529	-0.697958	10.497	-8.07151	5.17088e-15	7.55367e-14	23.3409
3615	-0.655031	11.317	-8.07092	5.1933e-15	7.57363e-14	23.3367
23450	0.539695	9.71923	8.06588	5.38654e-15	7.84222e-14	23.3009
4288	0.348168	9.23498	8.06539	5.40566e-15	7.85683e-14	23.2974
9657	0.354377	9.76387	8.05655	5.76308e-15	8.36227e-14	23.2346
5283	-0.757679	7.90775	-8.05611	5.7815e-15	8.37494e-14	23.2315
9677	-0.83116	6.89076	-8.04917	6.07922e-15	8.79148e-14	23.1823
5664	-0.621893	8.44174	-8.04203	6.4015e-15	9.2421e-14	23.1316
8045	-0.713327	9.33139	-8.04062	6.46698e-15	9.32107e-14	23.1216
11066	-0.761241	8.30755	-8.03834	6.57422e-15	9.45988e-14	23.1055
596	-0.737572	9.68469	-8.03355	6.8059e-15	9.77698e-14	23.0715
9603	0.573328	8.05211	8.02408	7.28796e-15	1.04521e-13	23.0044
54505	-0.510036	8.72044	-8.02343	7.3221e-15	1.04767e-13	22.9999
6548	-0.985636	7.41866	-8.02329	7.32932e-15	1.04767e-13	22.9989
5050	-0.842904	9.90258	-8.02205	7.3951e-15	1.05533e-13	22.9901
8678	-0.390095	10.3552	-8.00231	8.52633e-15	1.21476e-13	22.8506
377	-0.324468	11.2269	-8.00184	8.55539e-15	1.21689e-13	22.8472
7349	-0.93273	5.37576	-7.99747	8.82928e-15	1.25379e-13	22.8164
10512	-1.11194	10.0438	-7.99449	9.02065e-15	1.27886e-13	22.7953
2348	0.755735	8.94198	7.99007	9.31223e-15	1.31804e-13	22.7641
390	0.700878	10.2207	7.98968	9.33816e-15	1.31955e-13	22.7614
10133	0.51905	10.3642	7.9889	9.39104e-15	1.32486e-13	22.7559
6515	0.974115	7.81206	7.98821	9.43734e-15	1.32922e-13	22.7511
8073	-0.364293	12.86	-7.98265	9.82241e-15	1.38121e-13	22.7119
7516	0.486892	9.44321	7.98091	9.94643e-15	1.39638e-13	22.6996
23287	0.504164	8.27227	7.97757	1.01878e-14	1.42795e-13	22.676
7507	-0.701043	8.43852	-7.97504	1.03751e-14	1.45184e-13	22.6582
55568	-0.779268	9.0501	-7.96524	1.11315e-14	1.55517e-13	22.5892
23639	-0.698653	7.91276	-7.95959	1.15919e-14	1.61688e-13	22.5495
10971	0.379685	13.089	7.9498	1.24354e-14	1.73175e-13	22.4806
54499	-0.434759	11.4726	-7.94715	1.26742e-14	1.76216e-13	22.462
5874	-0.862406	7.03488	-7.94397	1.29656e-14	1.79978e-13	22.4397
9654	0.484599	8.5	7.93999	1.33411e-14	1.84893e-13	22.4117
6233	0.442682	14.0493	7.93122	1.4205e-14	1.96551e-13	22.3502
10457	0.85091	11.82	7.93071	1.42577e-14	1.96965e-13	22.3466
26031	0.610004	7.7919	7.92737	1.46022e-14	2.01403e-13	22.3232
4734	-0.492875	8.03308	-7.9249	1.4863e-14	2.04674e-13	22.3058
9550	-0.418616	12.2677	-7.91596	1.58434e-14	2.17828e-13	22.2432
22934	0.411257	9.43555	7.90717	1.68706e-14	2.31582e-13	22.1817
7133	0.760651	8.34501	7.90643	1.69596e-14	2.32435e-13	22.1765
4926	-0.558788	10.2592	-7.89834	1.79672e-14	2.45855e-13	22.1199
4323	0.458338	10.0964	7.89384	1.85533e-14	2.53473e-13	22.0885
11202	0.733399	8.63966	7.89199	1.88003e-14	2.56443e-13	22.0755
1236	0.687604	8.61461	7.88572	1.96586e-14	2.67728e-13	22.0318
9836	-0.327036	9.10791	-7.88453	1.98267e-14	2.69594e-13	22.0234
23071	0.309382	10.8836	7.88241	2.01284e-14	2.73266e-13	22.0086
9743	-0.515499	9.44225	-7.88021	2.04453e-14	2.77133e-13	21.9933
4794	0.318233	9.03126	7.87752	2.08418e-14	2.82066e-13	21.9745
3550	-0.302883	10.168	-7.87709	2.09058e-14	2.8249e-13	21.9715
283	-0.789686	8.0917	-7.87606	2.10587e-14	2.84112e-13	21.9644
84790	0.297599	14.3254	7.87099	2.18325e-14	2.93834e-13	21.929
25928	1.49269	6.28253	7.8709	2.18473e-14	2.93834e-13	21.9283
894	0.586294	9.768	7.8688	2.21754e-14	2.97784e-13	21.9137
6489	1.12685	5.61316	7.86825	2.2262e-14	2.98483e-13	21.9099
6504	0.432202	8.10794	7.86698	2.24647e-14	3.00274e-13	21.901
729659	0.468056	11.7068	7.86698	2.2465e-14	3.00274e-13	21.901
10376	0.257536	14.6974	7.86012	2.35879e-14	3.14797e-13	21.8532
27242	0.891625	7.39621	7.85668	2.41714e-14	3.22087e-13	21.8293
23189	0.530698	9.53813	7.8562	2.42546e-14	3.22324e-13	21.8259
57509	-0.601399	9.59595	-7.85614	2.42638e-14	3.22324e-13	21.8255
1362	-0.483235	9.91597	-7.85522	2.44229e-14	3.23941e-13	21.8191
9466	0.507301	9.05178	7.85164	2.5053e-14	3.31789e-13	21.7942
3575	0.773289	9.52425	7.84895	2.55367e-14	3.37678e-13	21.7754
3133	0.617869	13.192	7.84677	2.59334e-14	3.424e-13	21.7603
977	-0.826252	9.65131	-7.84374	2.64978e-14	3.49319e-13	21.7392
11004	0.531693	9.66292	7.84276	2.66831e-14	3.51226e-13	21.7324
688	0.521995	9.30057	7.84112	2.69949e-14	3.54727e-13	21.721
26019	0.358301	9.47278	7.84093	2.70311e-14	3.54727e-13	21.7197
4646	-0.793868	10.5445	-7.83768	2.7663e-14	3.62469e-13	21.6971
7378	1.04122	6.73877	7.82972	2.92672e-14	3.82908e-13	21.6418
11127	-0.369509	7.92056	-7.82217	3.08769e-14	4.03359e-13	21.5894
8477	0.630659	8.0879	7.82079	3.11793e-14	4.06694e-13	21.5798
51382	-0.339734	10.5122	-7.81821	3.17539e-14	4.13566e-13	21.5619
6590	0.99039	10.6333	7.81431	3.26431e-14	4.24508e-13	21.5349
8722	-0.541406	9.3588	-7.80791	3.41544e-14	4.43494e-13	21.4905
5162	-0.422516	10.7575	-7.80542	3.47622e-14	4.5071e-13	21.4733
8728	0.513817	8.43316	7.80431	3.50362e-14	4.53583e-13	21.4656
3560	0.461997	9.85068	7.80259	3.54648e-14	4.58146e-13	21.4537
22978	0.512084	8.96276	7.80232	3.55332e-14	4.58146e-13	21.4518
7251	-0.314013	10.8696	-7.80226	3.55477e-14	4.58146e-13	21.4514
6500	-0.321429	13.6113	-7.80143	3.57577e-14	4.60168e-13	21.4456
3485	-1.19304	9.60852	-7.78585	3.99169e-14	5.12929e-13	21.3378
5087	-0.58297	11.6914	-7.78501	4.01526e-14	5.14918e-13	21.332
54432	-0.385674	9.69934	-7.78488	4.01908e-14	5.14918e-13	21.3311
64750	0.457525	9.8181	7.77346	4.35616e-14	5.5728e-13	21.2522
10019	0.374206	9.04349	7.77267	4.38041e-14	5.59554e-13	21.2468
1946	0.467927	9.34106	7.75887	4.82775e-14	6.15787e-13	21.1515
563	-1.44922	11.5635	-7.75727	4.88223e-14	6.21819e-13	21.1405
7436	0.548951	8.52418	7.75031	5.12729e-14	6.5207e-13	21.0926
25932	0.574013	10.4625	7.74948	5.15744e-14	6.54942e-13	21.0868
9144	-0.46882	11.5298	-7.74067	5.48676e-14	6.95741e-13	21.0262
1495	-0.396241	11.84	-7.73864	5.5657e-14	7.04717e-13	21.0122
6399	-0.434134	8.50388	-7.73636	5.6555e-14	7.1504e-13	20.9965
6542	-1.08178	6.53593	-7.73444	5.73225e-14	7.23686e-13	20.9833
1075	0.827473	10.305	7.73368	5.76286e-14	7.2649e-13	20.9781
11120	0.296585	9.93254	7.73248	5.81166e-14	7.31575e-13	20.9698
4833	-0.44993	10.438	-7.73145	5.8537e-14	7.35796e-13	20.9628
9925	0.341852	9.98372	7.73079	5.88105e-14	7.38161e-13	20.9582
23220	0.571525	9.53476	7.72147	6.27836e-14	7.86887e-13	20.8942
133	0.746115	9.45339	7.71858	6.40709e-14	8.0186e-13	20.8743
143	0.355716	10.5886	7.71756	6.45303e-14	8.06442e-13	20.8673
9843	0.838874	8.09117	7.71338	6.64485e-14	8.29216e-13	20.8386
8884	0.53106	10.248	7.69803	7.39883e-14	9.21975e-13	20.7334
5727	0.812448	7.4984	7.6916	7.7396e-14	9.62425e-13	20.6893
8382	-0.709316	8.26505	-7.69148	7.7457e-14	9.62425e-13	20.6885
3759	0.720366	8.7522	7.69076	7.7849e-14	9.65909e-13	20.6836
5274	-0.941456	8.094	-7.68962	7.84727e-14	9.72252e-13	20.6757
23288	-0.585115	8.46182	-7.68585	8.05678e-14	9.96781e-13	20.6499
267	-0.404409	9.58739	-7.68406	8.15813e-14	1.00788e-12	20.6377
638	-1.16756	8.27251	-7.68049	8.36395e-14	1.03145e-12	20.6133
7272	0.897331	8.10123	7.68034	8.37281e-14	1.03145e-12	20.6123
3689	0.732064	10.4863	7.67345	8.78552e-14	1.08076e-12	20.5652
10320	0.502437	9.28476	7.67321	8.8002e-14	1.08102e-12	20.5635
1952	-0.549028	9.79132	-7.6711	8.93106e-14	1.09554e-12	20.5491
11236	-0.398733	10.1589	-7.66943	9.03545e-14	1.10678e-12	20.5377
10519	-0.426485	10.8295	-7.6682	9.11359e-14	1.11477e-12	20.5293
89845	0.352945	9.42496	7.66738	9.16597e-14	1.11959e-12	20.5236
6566	0.651359	8.79547	7.6651	9.31304e-14	1.13595e-12	20.5081
5579	0.632309	9.11795	7.66331	9.42966e-14	1.14856e-12	20.4959
2707	0.494265	8.51914	7.6548	1.00059e-13	1.21703e-12	20.4378
23347	0.445763	8.99583	7.64469	1.07361e-13	1.30402e-12	20.3688
3553	0.590095	9.41167	7.64227	1.09182e-13	1.32427e-12	20.3524
10483	-0.310487	10.1622	-7.64002	1.10908e-13	1.34333e-12	20.337
7163	-0.572859	11.7868	-7.63309	1.16384e-13	1.40767e-12	20.2898
4738	-0.335283	10.8709	-7.63005	1.18867e-13	1.43571e-12	20.2692
91	-0.334882	10.4702	-7.62709	1.21339e-13	1.46351e-12	20.249
6502	0.762109	9.09206	7.6213	1.2632e-13	1.52147e-12	20.2096
1445	0.380589	9.75917	7.62064	1.26894e-13	1.52625e-12	20.2052
1520	0.79672	10.4296	7.61996	1.27496e-13	1.53008e-12	20.2005
3932	0.913215	8.19735	7.61988	1.27565e-13	1.53008e-12	20.2
51014	-0.649159	8.81886	-7.61792	1.29313e-13	1.54889e-12	20.1867
80347	-0.340053	10.3114	-7.61506	1.31908e-13	1.57779e-12	20.1672
5272	0.589983	9.05233	7.61062	1.36039e-13	1.6236e-12	20.1371
3925	0.517635	9.1973	7.61054	1.36114e-13	1.6236e-12	20.1365
2737	-0.519503	9.62204	-7.61021	1.36425e-13	1.62507e-12	20.1343
11034	-0.425821	13.2862	-7.60643	1.40047e-13	1.66593e-12	20.1086
5142	0.573405	8.68401	7.59984	1.46596e-13	1.74144e-12	20.0639
10492	0.431045	11.1581	7.59638	1.50147e-13	1.78117e-12	20.0405
1801	-0.730985	8.82979	-7.59088	1.55977e-13	1.84779e-12	20.0032
5337	0.431548	8.66943	7.58788	1.59251e-13	1.884e-12	19.9828
6729	-0.39506	10.2133	-7.58731	1.59884e-13	1.88891e-12	19.9789
5655	1.18056	6.64036	7.58669	1.60568e-13	1.8944e-12	19.9748
414	-1.07629	6.37548	-7.58044	1.67658e-13	1.97535e-12	19.9325
28755	0.773472	9.86726	7.57959	1.6865e-13	1.98433e-12	19.9267
472	0.389003	9.16891	7.5746	1.74577e-13	2.05128e-12	19.8929
6817	-0.515237	10.6875	-7.5741	1.7517e-13	2.05545e-12	19.8896
2207	0.612058	10.6425	7.56519	1.86296e-13	2.18304e-12	19.8293
10109	0.352331	12.5217	7.56457	1.87101e-13	2.18951e-12	19.8251
4065	0.792881	8.07609	7.56199	1.90459e-13	2.22579e-12	19.8077
8732	0.296938	8.83778	7.55335	2.02164e-13	2.3594e-12	19.7493
1847	-0.547732	9.46616	-7.55204	2.03993e-13	2.37598e-12	19.7405
23216	0.347699	9.48573	7.55194	2.04134e-13	2.37598e-12	19.7398
5588	0.485364	8.66683	7.55098	2.05494e-13	2.38859e-12	19.7333
10362	-0.372985	10.1827	-7.54931	2.07871e-13	2.41298e-12	19.722
2047	0.611472	8.31096	7.5379	2.24877e-13	2.60688e-12	19.6451
102465666	-0.824735	8.40041	-7.5285	2.399e-13	2.77732e-12	19.5818
3892	0.487166	8.85922	7.52775	2.41137e-13	2.7879e-12	19.5768
2330	-0.758585	8.15264	-7.51907	2.55972e-13	2.95547e-12	19.5183
10142	-0.525297	9.41444	-7.51751	2.58734e-13	2.98337e-12	19.5078
12	-1.23687	12.7137	-7.51616	2.61149e-13	3.00721e-12	19.4987
23194	-0.552273	8.88106	-7.5149	2.63415e-13	3.02928e-12	19.4903
9524	-0.476631	10.3001	-7.51082	2.70899e-13	3.11121e-12	19.4629
23341	-0.347119	9.3416	-7.50956	2.73248e-13	3.13402e-12	19.4544
7805	0.632959	12.549	7.50817	2.75872e-13	3.15992e-12	19.4451
571	0.498609	8.37751	7.50199	2.87818e-13	3.29239e-12	19.4036
901	-0.533014	10.4656	-7.50059	2.90607e-13	3.31991e-12	19.3942
2891	-1.4473	4.02567	-7.49797	2.95868e-13	3.37555e-12	19.3766
27020	-0.420786	11.7357	-7.49176	3.08741e-13	3.51777e-12	19.3349
28952	-0.649569	7.88388	-7.49077	3.10854e-13	3.5372e-12	19.3283
10224	-0.735857	8.98384	-7.48989	3.12723e-13	3.55378e-12	19.3224
5359	0.659383	10.5703	7.48885	3.14972e-13	3.57464e-12	19.3154
26052	0.497192	7.61953	7.48295	3.27944e-13	3.71698e-12	19.2759
1515	0.756408	8.38809	7.47502	3.46251e-13	3.91934e-12	19.2227
5327	-1.05172	9.27956	-7.47199	3.5351e-13	3.99628e-12	19.2024
2920	1.08796	6.97122	7.47134	3.55078e-13	4.00877e-12	19.1981
10116	-0.349936	8.88934	-7.47027	3.57682e-13	4.0329e-12	19.191
3627	1.03118	10.739	7.46904	3.60705e-13	4.06169e-12	19.1827
1503	0.466823	9.3404	7.4669	3.66031e-13	4.1163e-12	19.1684
5618	-0.550676	7.87243	-7.4654	3.69782e-13	4.15309e-12	19.1584
356	0.418078	8.27156	7.46317	3.75483e-13	4.21165e-12	19.1434
7097	0.715268	8.84023	7.45872	3.87056e-13	4.33583e-12	19.1137
729966	0.581107	12.418	7.45821	3.88408e-13	4.34534e-12	19.1103
10981	0.383458	9.90705	7.45606	3.94162e-13	4.40403e-12	19.0959
1827	0.61235	9.13149	7.45302	4.02421e-13	4.4905e-12	19.0757
3570	0.601143	8.2269	7.44953	4.12122e-13	4.59282e-12	19.0524
5788	0.892487	10.2562	7.44287	4.31292e-13	4.80028e-12	19.0079
7090	-0.49724	9.5276	-7.43986	4.40238e-13	4.89354e-12	18.9878
2817	-0.661444	9.03601	-7.43911	4.42485e-13	4.91221e-12	18.9828
6223	0.366905	14.8795	7.4355	4.53516e-13	5.02822e-12	18.9587
9595	0.782003	8.46922	7.43407	4.57936e-13	5.07072e-12	18.9492
25758	0.494135	7.83945	7.43183	4.64989e-13	5.14223e-12	18.9343
8694	-0.98016	7.74174	-7.42953	4.7232e-13	5.21663e-12	18.919
5042	0.463724	13.8789	7.42699	4.80581e-13	5.3011e-12	18.902
10643	0.844964	6.9427	7.42566	4.84927e-13	5.34223e-12	18.8932
27065	0.577934	8.4447	7.42486	4.876e-13	5.36004e-12	18.8878
9258	0.646309	8.29717	7.4248	4.87784e-13	5.36004e-12	18.8875
60	0.353643	15.8476	7.42124	4.99742e-13	5.48448e-12	18.8638
54440	0.44328	9.39648	7.41827	5.09938e-13	5.58928e-12	18.844
572	-0.67149	8.72102	-7.41203	5.32071e-13	5.8245e-12	18.8025
4913	-0.684036	7.86093	-7.40256	5.67403e-13	6.20342e-12	18.7396
4043	-0.473091	9.97939	-7.4018	5.70366e-13	6.22794e-12	18.7345
22929	0.362455	10.0682	7.39943	5.79588e-13	6.32065e-12	18.7188
6038	-0.67442	9.17684	-7.39711	5.88808e-13	6.41312e-12	18.7034
56948	-0.306353	9.99605	-7.39507	5.9701e-13	6.49427e-12	18.6898
10647	-2.33071	7.89251	-7.38467	6.40658e-13	6.96031e-12	18.6208
51379	0.374825	10.028	7.38346	6.45913e-13	7.0086e-12	18.6128
175	-0.373962	9.66843	-7.38198	6.52415e-13	7.07028e-12	18.603
5757	0.272821	13.7977	7.37565	6.80997e-13	7.37079e-12	18.5611
7185	0.552258	8.18623	7.37226	6.96824e-13	7.53266e-12	18.5386
9934	0.864516	7.01509	7.37145	7.00641e-13	7.56447e-12	18.5333
8452	-0.248167	11.1044	-7.36153	7.493e-13	8.07974e-12	18.4676
2245	0.355235	8.98739	7.35407	7.88035e-13	8.48684e-12	18.4183
5754	0.655345	8.66698	7.3519	7.99666e-13	8.5998e-12	18.404
8424	1.31156	6.92069	7.35175	8.00514e-13	8.5998e-12	18.403
92	0.350774	9.2184	7.35111	8.03953e-13	8.62603e-12	18.3988
3797	0.556317	9.0866	7.34385	8.44344e-13	9.04819e-12	18.3508
3001	0.64013	8.48025	7.34102	8.60632e-13	9.21132e-12	18.3321
7786	-0.571672	7.71293	-7.34	8.66572e-13	9.26343e-12	18.3254
4485	-0.706388	7.7286	-7.33957	8.6913e-13	9.27931e-12	18.3225
63941	-0.358898	9.46037	-7.32963	9.29357e-13	9.91008e-12	18.257
9716	-0.240306	9.79737	-7.32878	9.34698e-13	9.95476e-12	18.2514
2119	0.745172	7.97295	7.32846	9.3674e-13	9.96424e-12	18.2493
7504	0.636852	7.4908	7.32543	9.56005e-13	1.01567e-11	18.2294
916	0.533898	8.83536	7.32176	9.79963e-13	1.03984e-11	18.2052
4154	0.509206	10.7835	7.32127	9.83222e-13	1.04202e-11	18.2019
23432	0.928653	7.68592	7.32035	9.89289e-13	1.04717e-11	18.1959
1912	0.293349	10.7598	7.31861	1.00097e-12	1.05824e-11	18.1844
1455	0.252528	10.1139	7.31795	1.00541e-12	1.06163e-11	18.1801
4704	0.316914	10.8842	7.31765	1.00747e-12	1.06251e-11	18.1781
6342	-0.377088	10.8703	-7.31519	1.02425e-12	1.0789e-11	18.162
11157	0.33138	9.37854	7.31489	1.02634e-12	1.07978e-11	18.16
1327	0.276373	13.0833	7.31346	1.03625e-12	1.08888e-11	18.1506
587	-0.620654	9.18036	-7.31212	1.04567e-12	1.09745e-11	18.1417
5733	-0.808479	8.54086	-7.31081	1.05491e-12	1.1058e-11	18.1331
9420	0.527662	7.83294	7.30838	1.07232e-12	1.12269e-11	18.1171
3936	0.662966	10.4989	7.30485	1.09801e-12	1.1482e-11	18.094
9742	-0.918114	6.401	-7.30383	1.10562e-12	1.15476e-11	18.0872
3800	-0.630747	9.26475	-7.29781	1.15121e-12	1.20093e-11	18.0477
658	-1.07546	6.79999	-7.29233	1.19437e-12	1.24445e-11	18.0117
5351	0.476765	9.45958	7.28888	1.22235e-12	1.27207e-11	17.9891
7398	0.439857	10.7758	7.28351	1.26716e-12	1.31711e-11	17.9539
9649	-0.648763	7.19371	-7.28193	1.28068e-12	1.32957e-11	17.9435
4477	-1.43611	6.63132	-7.28132	1.2859e-12	1.33339e-11	17.9395
1535	0.617048	10.883	7.28111	1.28775e-12	1.33371e-11	17.9381
23643	0.718934	9.13108	7.27837	1.31166e-12	1.35685e-11	17.9202
1825	0.7169	7.86683	7.27738	1.32036e-12	1.36312e-11	17.9137
942	0.621036	8.69671	7.27732	1.32088e-12	1.36312e-11	17.9133
8100	-0.335539	9.17643	-7.27549	1.33721e-12	1.37833e-11	17.9013
5971	0.544603	8.32226	7.27392	1.35131e-12	1.3912e-11	17.891
51512	0.51984	10.9471	7.26511	1.43348e-12	1.47405e-11	17.8333
5066	0.59424	10.1616	7.26481	1.43636e-12	1.47525e-11	17.8314
6273	1.00282	8.7391	7.26341	1.44985e-12	1.48734e-11	17.8222
306	0.714651	8.6046	7.25577	1.52586e-12	1.56346e-11	17.7723
23164	0.344468	10.8115	7.2545	1.53892e-12	1.57498e-11	17.764
5828	-0.410964	9.83324	-7.24736	1.61414e-12	1.65001e-11	17.7173
695	0.588883	7.81253	7.24335	1.65797e-12	1.69281e-11	17.6911
26020	-0.359886	11.1504	-7.23886	1.70841e-12	1.74225e-11	17.6618
6541	0.364875	10.6454	7.23446	1.75927e-12	1.79201e-11	17.6332
9532	0.724648	7.676	7.22906	1.82385e-12	1.85561e-11	17.5979
9201	-0.923882	8.38488	-7.22811	1.83537e-12	1.86513e-11	17.5918
291	-0.540022	8.75515	-7.22045	1.93159e-12	1.95865e-11	17.5418
4345	0.543746	7.91649	7.22042	1.93193e-12	1.95865e-11	17.5417
84830	0.359352	9.07999	7.2174	1.97122e-12	1.99411e-11	17.522
2744	0.349054	9.78735	7.21737	1.97152e-12	1.99411e-11	17.5218
5349	-0.971919	11.6341	-7.2156	1.9949e-12	2.01541e-11	17.5103
284	0.427644	8.904	7.21345	2.02369e-12	2.04211e-11	17.4963
8301	0.395689	10.1227	7.21097	2.0574e-12	2.07371e-11	17.4802
6833	-0.868333	6.44005	-7.20572	2.13046e-12	2.14484e-11	17.4461
26986	0.382238	14.8704	7.20435	2.15006e-12	2.16206e-11	17.4371
22797	0.660233	7.62727	7.20259	2.17526e-12	2.18486e-11	17.4257
10046	0.502642	8.07707	7.19391	2.30457e-12	2.31206e-11	17.3693
54541	0.680005	10.5115	7.19113	2.3475e-12	2.35239e-11	17.3513
23438	-0.310441	9.32706	-7.1881	2.39519e-12	2.39741e-11	17.3316
23518	0.270231	9.63011	7.17635	2.58928e-12	2.58868e-11	17.2555
6618	-0.387486	8.19732	-7.17397	2.63052e-12	2.62687e-11	17.24
9938	1.22534	7.1378	7.17004	2.69982e-12	2.69297e-11	17.2146
8832	0.393342	9.34205	7.16601	2.77294e-12	2.76271e-11	17.1885
1265	0.386973	10.4886	7.16333	2.82254e-12	2.8089e-11	17.1712
2618	0.294654	9.54951	7.16021	2.88158e-12	2.86435e-11	17.151
399979	-0.526088	8.20677	-7.15117	3.05905e-12	3.03727e-11	17.0926
26115	-0.85207	5.20788	-7.15016	3.07963e-12	3.0542e-11	17.086
4176	0.49268	10.2459	7.14966	3.08966e-12	3.06064e-11	17.0829
6405	-0.755655	7.2207	-7.14935	3.09611e-12	3.06352e-11	17.0808
5734	0.754147	8.40034	7.14831	3.11747e-12	3.08113e-11	17.0741
6418	0.275176	13.1432	7.14198	3.25064e-12	3.20908e-11	17.0332
9332	0.722107	9.62441	7.14013	3.29049e-12	3.24471e-11	17.0213
2280	0.298057	11.6336	7.13528	3.39766e-12	3.34658e-11	16.99
355	0.49453	8.60429	7.13122	3.49001e-12	3.43363e-11	16.9638
3576	1.13421	8.8639	7.12939	3.53231e-12	3.4713e-11	16.9521
26047	-1.05726	5.10488	-7.12159	3.7188e-12	3.65042e-11	16.9018
10295	-0.411725	9.44297	-7.11899	3.78296e-12	3.70918e-11	16.8851
27161	0.433582	8.9741	7.11856	3.7937e-12	3.7155e-11	16.8823
3064	-0.484991	8.64372	-7.11158	3.97204e-12	3.88577e-11	16.8374
25777	0.386255	9.69066	7.10981	4.01878e-12	3.92705e-11	16.826
7572	-0.283436	10.8019	-7.10751	4.07993e-12	3.98043e-11	16.8113
11037	0.797392	7.24308	7.10741	4.08261e-12	3.98043e-11	16.8106
7127	0.511346	10.5012	7.10385	4.17954e-12	4.07034e-11	16.7877
136	0.559935	7.94298	7.10123	4.25214e-12	4.13639e-11	16.7709
2339	0.353858	11.8165	7.10039	4.27571e-12	4.15464e-11	16.7655
10202	-1.48559	8.16311	-7.1002	4.28084e-12	4.15496e-11	16.7643
80342	0.853005	7.9653	7.09998	4.28707e-12	4.15635e-11	16.7629
1040	-0.831769	7.83464	-7.09549	4.4156e-12	4.27616e-11	16.734
10607	-0.629664	8.44024	-7.09467	4.43954e-12	4.29454e-11	16.7288
72	1.00857	8.89872	7.09354	4.47251e-12	4.32159e-11	16.7215
3146	0.372748	14.3735	7.09258	4.5008e-12	4.34407e-11	16.7154
8836	0.737418	9.56991	7.08909	4.60519e-12	4.4368e-11	16.693
3394	0.551867	9.3385	7.08903	4.60713e-12	4.4368e-11	16.6926
4217	0.438061	8.7235	7.08665	4.67967e-12	4.50159e-11	16.6773
4250	-2.11218	9.8584	-7.08648	4.68482e-12	4.50159e-11	16.6762
3112	1.01728	6.54544	7.08182	4.83038e-12	4.63631e-11	16.6464
8140	0.871746	9.74173	7.08055	4.87082e-12	4.66994e-11	16.6382
84722	0.380091	9.29269	7.07983	4.89392e-12	4.68689e-11	16.6336
27347	-0.551991	8.82236	-7.07897	4.92139e-12	4.70798e-11	16.6281
3987	0.439326	10.4754	7.07473	5.06014e-12	4.83537e-11	16.601
3646	0.37327	13.6234	7.07406	5.08262e-12	4.85149e-11	16.5966
375449	-0.611312	8.69574	-7.06982	5.22574e-12	4.9826e-11	16.5695
50649	0.604491	7.75313	7.06788	5.29251e-12	5.04071e-11	16.5571
3603	0.419115	9.36066	7.06645	5.34223e-12	5.08246e-11	16.548
10651	-0.315809	9.75713	-7.06586	5.36303e-12	5.09665e-11	16.5442
57460	-0.635332	8.55311	-7.06188	5.50477e-12	5.22561e-11	16.5187
4729	-0.331181	11.4758	-7.05914	5.60432e-12	5.31427e-11	16.5012
8412	-0.666097	7.45753	-7.05763	5.66015e-12	5.36134e-11	16.4915
10875	0.704469	9.376	7.05701	5.6831e-12	5.37493e-11	16.4876
9156	0.478111	8.34702	7.0569	5.68694e-12	5.37493e-11	16.4869
10130	0.438809	11.8607	7.05551	5.73915e-12	5.41836e-11	16.478
55233	0.232257	10.493	7.05239	5.85746e-12	5.52403e-11	16.4581
8527	-0.631026	8.66542	-7.05205	5.87046e-12	5.53026e-11	16.4559
1672	0.889722	8.04948	7.04935	5.97515e-12	5.62275e-11	16.4387
829	0.316785	11.7025	7.04504	6.14592e-12	5.77717e-11	16.4111
3840	0.303622	8.64272	7.0442	6.17971e-12	5.80262e-11	16.4058
4929	-0.578959	8.10914	-7.03043	6.76094e-12	6.3415e-11	16.318
51200	0.39888	8.98582	7.0292	6.8153e-12	6.38556e-11	16.3102
9858	-0.748575	8.39357	-7.02736	6.89773e-12	6.45579e-11	16.2985
2550	1.31532	9.82172	7.02717	6.90627e-12	6.4568e-11	16.2972
10978	0.239993	9.9912	7.02041	7.21717e-12	6.74018e-11	16.2542
23541	-0.74206	7.61809	-7.01974	7.24895e-12	6.76255e-11	16.25
8991	-0.694728	11.0217	-7.01805	7.32941e-12	6.83025e-11	16.2392
6204	0.356368	15.8317	7.01129	7.65904e-12	7.12975e-11	16.1962
10810	0.527327	8.57433	7.00689	7.8815e-12	7.32894e-11	16.1683
8563	0.32285	9.38609	7.00562	7.9469e-12	7.38183e-11	16.1602
5097	-0.719219	7.70153	-7.0017	8.15236e-12	7.56455e-11	16.1353
1545	0.896163	10.2769	6.99284	8.63565e-12	8.00441e-11	16.0791
2124	0.781776	9.22365	6.98896	8.85618e-12	8.20003e-11	16.0545
24148	-0.518835	9.60487	-6.98652	8.99761e-12	8.31927e-11	16.039
23107	-0.314796	9.81215	-6.9864	9.0042e-12	8.31927e-11	16.0383
5106	-0.324054	9.73399	-6.98376	9.16031e-12	8.45447e-11	16.0215
5796	0.631061	10.814	6.9818	9.27733e-12	8.55334e-11	16.0091
308	0.39496	11.908	6.97924	9.43245e-12	8.68128e-11	15.9929
10333	0.548846	7.47787	6.97918	9.43617e-12	8.68128e-11	15.9925
55643	-0.876189	7.17029	-6.97626	9.61683e-12	8.83808e-11	15.974
2063	-0.518442	10.4844	-6.97368	9.77909e-12	8.97766e-11	15.9577
2029	-0.386078	12.347	-6.97194	9.88969e-12	9.06957e-11	15.9467
9166	-0.46309	9.95873	-6.97137	9.9268e-12	9.09396e-11	15.9431
7755	-0.811505	6.07882	-6.97081	9.96266e-12	9.11716e-11	15.9395
54900	0.362619	8.47313	6.96481	1.03579e-11	9.46879e-11	15.9016
120	0.723263	10.6303	6.96411	1.04048e-11	9.50166e-11	15.8971
6137	0.372619	15.0593	6.9561	1.09584e-11	9.99665e-11	15.8465
9452	0.760939	8.36748	6.95235	1.12274e-11	1.02312e-10	15.8229
84747	-0.330166	9.40157	-6.94793	1.15526e-11	1.05165e-10	15.795
6009	0.308165	12.0334	6.94729	1.16012e-11	1.05496e-10	15.7909
5784	0.471353	7.42966	6.93044	1.29347e-11	1.175e-10	15.6847
1893	-0.702236	9.76009	-6.92706	1.32199e-11	1.19964e-10	15.6634
5228	0.399412	10.9637	6.92447	1.34421e-11	1.21852e-10	15.6472
9760	0.548385	7.10011	6.91849	1.397e-11	1.26456e-10	15.6096
2176	0.314945	9.44581	6.91839	1.39792e-11	1.26456e-10	15.6089
10565	-0.38619	10.2666	-6.91715	1.40916e-11	1.27339e-10	15.6011
4283	0.96328	10.2623	6.91698	1.41069e-11	1.27345e-10	15.6001
5771	0.362754	9.89524	6.90981	1.47731e-11	1.3322e-10	15.555
10960	-0.395311	9.85025	-6.90827	1.49207e-11	1.34411e-10	15.5453
9762	0.597593	8.67659	6.90766	1.49792e-11	1.34797e-10	15.5415
6118	0.265072	10.358	6.90647	1.50943e-11	1.35692e-10	15.5341
3569	0.447721	7.84432	6.90451	1.52863e-11	1.37275e-10	15.5217
716	1.27681	10.1689	6.9023	1.55045e-11	1.39086e-10	15.5079
5092	-0.464333	9.58873	-6.90215	1.55201e-11	1.39086e-10	15.5069
57798	-0.363778	9.3066	-6.89806	1.5933e-11	1.4253e-10	15.4813
991	0.811146	9.21265	6.89802	1.59374e-11	1.4253e-10	15.481
773	0.415887	8.53685	6.89721	1.60207e-11	1.43127e-10	15.4759
4050	0.824589	9.08571	6.89596	1.61491e-11	1.44126e-10	15.4681
926	0.560926	8.299	6.89019	1.67589e-11	1.49414e-10	15.432
1284	0.807281	10.2203	6.88987	1.6794e-11	1.49572e-10	15.4299
4299	-0.39999	10.2508	-6.88196	1.76685e-11	1.57198e-10	15.3804
2173	1.02706	8.9482	6.87753	1.81775e-11	1.61561e-10	15.3527
3383	0.426629	9.6125	6.87412	1.85796e-11	1.64966e-10	15.3314
10578	0.773396	8.11625	6.87382	1.8615e-11	1.65111e-10	15.3295
64848	-0.381233	8.59864	-6.87291	1.87237e-11	1.65905e-10	15.3238
29780	0.286341	9.13129	6.87234	1.87932e-11	1.66349e-10	15.3202
27351	0.296803	9.05332	6.87056	1.90081e-11	1.6808e-10	15.3091
81565	0.299065	9.58007	6.8685	1.92605e-11	1.70138e-10	15.2962
3909	-1.04973	7.10496	-6.86642	1.9519e-11	1.72245e-10	15.2832
29969	0.598767	9.71226	6.86605	1.9565e-11	1.72475e-10	15.2809
5824	-0.718079	9.08386	-6.86578	1.95993e-11	1.72602e-10	15.2792
4636	-0.585695	7.91977	-6.86456	1.97525e-11	1.73774e-10	15.2716
10235	0.476171	7.85047	6.86216	2.00589e-11	1.7629e-10	15.2566
7812	0.337086	11.2332	6.8579	2.06134e-11	1.80979e-10	15.23
23173	0.252656	10.1602	6.85712	2.07159e-11	1.81694e-10	15.2252
3815	0.936006	8.76303	6.85588	2.08818e-11	1.82964e-10	15.2174
55186	0.249486	11.1252	6.8546	2.10527e-11	1.84144e-10	15.2094
4707	-0.320737	11.5716	-6.85456	2.10591e-11	1.84144e-10	15.2092
10668	-0.276028	8.87905	-6.84751	2.20293e-11	1.92434e-10	15.1652
5690	0.354923	11.7787	6.84318	2.26477e-11	1.97621e-10	15.1382
84942	-0.265397	9.9247	-6.84303	2.26689e-11	1.97621e-10	15.1373
84869	-0.419783	8.81285	-6.84211	2.2803e-11	1.9859e-10	15.1315
6944	0.302492	10.7543	6.8411	2.29507e-11	1.99676e-10	15.1252
6840	0.479702	9.77597	6.83559	2.37721e-11	2.06614e-10	15.0909
7158	-0.430385	9.42147	-6.83324	2.41305e-11	2.09519e-10	15.0763
2526	0.65488	7.12132	6.83115	2.44548e-11	2.12121e-10	15.0633
3068	0.371635	12.637	6.83065	2.45329e-11	2.12586e-10	15.0602
58495	-0.344451	9.39607	-6.83018	2.46071e-11	2.13015e-10	15.0573
50618	0.250092	9.29699	6.82778	2.49857e-11	2.16077e-10	15.0424
8574	-0.348409	10.8056	-6.82441	2.55285e-11	2.2055e-10	15.0214
475	-0.499478	10.2611	-6.82391	2.56108e-11	2.2104e-10	15.0183
140890	-0.311047	9.9201	-6.81783	2.66209e-11	2.29529e-10	14.9806
116138	0.292118	9.97794	6.81754	2.66702e-11	2.29725e-10	14.9787
22861	0.723054	7.10437	6.81663	2.68262e-11	2.30839e-10	14.9731
8624	0.418759	9.69184	6.81609	2.69184e-11	2.31402e-10	14.9697
6001	0.353905	10.4232	6.81335	2.73909e-11	2.3523e-10	14.9527
5528	0.322336	10.4552	6.81135	2.77429e-11	2.38017e-10	14.9403
4650	0.280616	9.50518	6.80735	2.84585e-11	2.43914e-10	14.9155
7763	0.313135	11.6346	6.80531	2.8829e-11	2.46844e-10	14.9028
158	0.268088	10.5834	6.80253	2.93441e-11	2.51006e-10	14.8856
25827	-0.67345	8.35576	-6.80189	2.94639e-11	2.51782e-10	14.8816
4242	0.39381	8.64288	6.79492	3.07979e-11	2.62922e-10	14.8384
1534	-0.456876	10.6573	-6.79465	3.08494e-11	2.63102e-10	14.8368
8535	-0.694173	7.68247	-6.7942	3.09379e-11	2.6334e-10	14.834
3659	0.368046	9.90444	6.7942	3.09382e-11	2.6334e-10	14.834
2512	0.417256	15.4669	6.7902	3.17338e-11	2.69846e-10	14.8092
10079	-0.708353	9.69728	-6.78913	3.19515e-11	2.71431e-10	14.8026
23389	-0.391582	10.2767	-6.78786	3.22087e-11	2.73347e-10	14.7947
8405	-0.278127	10.1527	-6.78079	3.36861e-11	2.85606e-10	14.751
8905	0.390434	9.40865	6.77702	3.4502e-11	2.92236e-10	14.7277
10225	0.660638	7.1174	6.77394	3.5182e-11	2.97705e-10	14.7086
7941	0.656301	8.38439	6.77146	3.57389e-11	3.02121e-10	14.6933
6505	-0.88632	8.82906	-6.76919	3.62554e-11	3.06188e-10	14.6793
10241	-0.299911	10.4541	-6.76388	3.74965e-11	3.16361e-10	14.6465
399665	-0.355471	10.5331	-6.76297	3.77113e-11	3.17863e-10	14.6409
1728	-0.602162	10.7299	-6.7582	3.88667e-11	3.27282e-10	14.6115
5997	0.986567	10.7281	6.74376	4.25802e-11	3.58204e-10	14.5226
221749	0.490648	9.05184	6.74222	4.29956e-11	3.61347e-10	14.5131
23303	-0.487645	9.06935	-6.72974	4.65169e-11	3.90561e-10	14.4363
23741	-0.529153	9.67081	-6.72805	4.70158e-11	3.94367e-10	14.4259
3476	-0.383103	10.2093	-6.72581	4.76842e-11	3.99586e-10	14.4122
4246	-1.82462	6.65034	-6.7229	4.85668e-11	4.06589e-10	14.3943
220988	0.30371	11.3466	6.72122	4.90822e-11	4.10505e-10	14.384
890	0.529627	8.65689	6.71828	5.00006e-11	4.17783e-10	14.3659
1725	-0.629829	8.59391	-6.71274	5.1774e-11	4.32183e-10	14.332
3688	0.399088	12.2998	6.70696	5.36901e-11	4.47745e-10	14.2966
4916	0.452881	8.91917	6.70529	5.4258e-11	4.52046e-10	14.2863
10346	0.626641	10.2361	6.70439	5.45654e-11	4.54169e-10	14.2808
3551	-0.46464	9.48182	-6.7041	5.4665e-11	4.542e-10	14.279
3097	0.369904	8.58014	6.70407	5.46742e-11	4.542e-10	14.2789
5534	0.282463	8.75844	6.70371	5.47996e-11	4.54805e-10	14.2766
9928	0.515586	8.04744	6.70121	5.56665e-11	4.61557e-10	14.2613
10892	0.478989	8.52128	6.70004	5.6076e-11	4.64507e-10	14.2542
6642	-0.273973	10.4489	-6.69857	5.65954e-11	4.68361e-10	14.2452
100506658	-0.490646	7.84515	-6.6978	5.68702e-11	4.70185e-10	14.2405
1657	-0.574788	7.87974	-6.69713	5.71125e-11	4.71737e-10	14.2363
23185	0.299683	10.1432	6.69585	5.75718e-11	4.75077e-10	14.2285
10330	-0.328105	11.3759	-6.69071	5.94583e-11	4.90176e-10	14.1971
9262	0.751969	7.29795	6.68913	6.00527e-11	4.94605e-10	14.1874
9319	0.486652	9.55356	6.68532	6.15026e-11	5.06065e-10	14.1642
4321	0.945593	9.14332	6.68488	6.16715e-11	5.06973e-10	14.1615
11019	-0.827061	5.77711	-6.68285	6.24627e-11	5.12989e-10	14.1491
1733	-0.817752	7.55408	-6.68132	6.30667e-11	5.1705e-10	14.1397
23007	0.56973	8.01905	6.68129	6.30768e-11	5.1705e-10	14.1395
6654	0.322683	8.83858	6.67977	6.36797e-11	5.21498e-10	14.1302
6125	0.359997	14.4618	6.67935	6.38479e-11	5.22381e-10	14.1277
919	0.713492	8.41212	6.67835	6.42506e-11	5.25179e-10	14.1216
26234	-0.402462	10.3442	-6.67682	6.48677e-11	5.29723e-10	14.1122
929	0.697478	10.1022	6.67183	6.69269e-11	5.46023e-10	14.0818
8446	0.206077	10.0056	6.67075	6.73817e-11	5.49215e-10	14.0752
3620	0.710462	8.91812	6.66797	6.85649e-11	5.58333e-10	14.0582
79090	-0.323989	9.70534	-6.66611	6.93659e-11	5.64324e-10	14.0469
1351	-0.33394	12.5841	-6.65998	7.20772e-11	5.8583e-10	14.0095
2934	0.460053	10.9832	6.65856	7.27219e-11	5.90516e-10	14.0009
6261	0.793594	6.73242	6.65274	7.54125e-11	6.1179e-10	13.9655
5580	-0.661378	8.61409	-6.65199	7.5769e-11	6.14105e-10	13.9609
5880	0.715813	10.9417	6.65165	7.59275e-11	6.14813e-10	13.9588
1638	0.425503	8.60666	6.65052	7.64633e-11	6.18573e-10	13.952
2773	0.269411	11.3894	6.64948	7.69629e-11	6.22033e-10	13.9456
51635	-0.338831	10.6857	-6.64914	7.71277e-11	6.22783e-10	13.9435
9526	-0.803135	8.41071	-6.64247	8.04052e-11	6.48642e-10	13.903
1756	0.577599	7.83644	6.64148	8.09027e-11	6.52048e-10	13.897
4292	-0.272766	10.6239	-6.6395	8.1911e-11	6.59559e-10	13.8849
358	0.650343	9.33307	6.63675	8.33226e-11	6.70301e-10	13.8683
10938	0.328425	10.1184	6.63645	8.34804e-11	6.70947e-10	13.8664
5806	1.01576	6.4364	6.63548	8.3987e-11	6.74392e-10	13.8605
79882	-0.333576	9.26555	-6.6353	8.40802e-11	6.74513e-10	13.8595
23263	-1.01803	6.96553	-6.63295	8.53243e-11	6.8386e-10	13.8451
4776	-0.713727	8.23335	-6.63174	8.59659e-11	6.88364e-10	13.8378
5705	-0.361712	11.1586	-6.631	8.63635e-11	6.90908e-10	13.8334
3559	0.444764	8.32127	6.63071	8.65205e-11	6.91525e-10	13.8316
10616	-0.412271	9.06023	-6.62811	8.7932e-11	7.02157e-10	13.8158
9817	-0.400348	9.22581	-6.62365	9.04068e-11	7.21253e-10	13.7888
87	0.476896	11.1651	6.62292	9.0819e-11	7.23873e-10	13.7843
9557	0.390692	10.4043	6.62214	9.12645e-11	7.26754e-10	13.7796
10610	-0.861588	9.0704	-6.62009	9.24344e-11	7.35394e-10	13.7672
253959	-0.583189	8.59073	-6.6152	9.52873e-11	7.57394e-10	13.7376
100616113	-0.69575	11.7208	-6.60924	9.88864e-11	7.8528e-10	13.7014
2835	0.326669	8.81729	6.60866	9.92433e-11	7.87391e-10	13.6979
843	0.609856	8.12381	6.60494	1.01561e-10	8.05041e-10	13.6754
23012	0.380198	9.88621	6.60256	1.03073e-10	8.16279e-10	13.661
1576	0.356944	9.42826	6.60008	1.04675e-10	8.28206e-10	13.646
931	0.760133	8.97365	6.59166	1.10286e-10	8.71802e-10	13.5952
100528032	0.618992	8.6931	6.58938	1.11852e-10	8.83377e-10	13.5814
26509	-0.513392	10.8466	-6.58719	1.13383e-10	8.94652e-10	13.5682
10474	-0.817316	8.50524	-6.58427	1.15449e-10	9.10125e-10	13.5506
63940	0.46921	9.50126	6.58346	1.16033e-10	9.13891e-10	13.5457
2697	-1.19149	10.2957	-6.58088	1.17902e-10	9.27768e-10	13.5301
10052	0.693614	7.07494	6.57968	1.18781e-10	9.33831e-10	13.5229
9025	0.257647	9.08757	6.57566	1.21774e-10	9.56498e-10	13.4986
2049	0.615449	9.51064	6.57188	1.24654e-10	9.78232e-10	13.4759
8646	-0.659832	7.89007	-6.57133	1.25077e-10	9.80661e-10	13.4726
10412	-0.299699	11.7853	-6.56922	1.2672e-10	9.92638e-10	13.4599
1603	-0.289163	11.8124	-6.56575	1.29472e-10	1.01293e-09	13.439
9184	-0.310055	11.4957	-6.56566	1.29544e-10	1.01293e-09	13.4384
4864	0.30903	9.61823	6.56542	1.29734e-10	1.0135e-09	13.437
400949	0.479342	11.4018	6.56278	1.31871e-10	1.02926e-09	13.4211
7057	-0.585304	9.69439	-6.55856	1.35354e-10	1.05549e-09	13.3957
178	-0.66788	9.07143	-6.55689	1.36752e-10	1.06543e-09	13.3857
91298	-0.588039	8.49032	-6.55663	1.3697e-10	1.06554e-09	13.3841
7001	-0.463411	9.57119	-6.55658	1.37012e-10	1.06554e-09	13.3838
4351	-0.629417	7.67423	-6.55416	1.39073e-10	1.0806e-09	13.3693
6281	0.54315	12.7692	6.55079	1.42003e-10	1.10237e-09	13.349
637	0.411299	9.259	6.54612	1.46151e-10	1.13356e-09	13.3209
6605	-0.34808	10.5313	-6.54319	1.48809e-10	1.15314e-09	13.3034
9103	0.53267	9.39307	6.54143	1.50433e-10	1.16468e-09	13.2928
445	0.74995	10.5531	6.54098	1.50854e-10	1.16689e-09	13.2901
4853	0.354652	11.1971	6.54044	1.5136e-10	1.16976e-09	13.2869
64976	-0.391915	9.46211	-6.53863	1.53057e-10	1.18182e-09	13.276
387521	-0.306777	11.1448	-6.53839	1.53282e-10	1.18235e-09	13.2746
1933	0.322958	13.3686	6.53826	1.53399e-10	1.18235e-09	13.2738
56929	-0.506559	8.34502	-6.53152	1.59905e-10	1.2314e-09	13.2334
9581	-0.353005	9.24085	-6.52965	1.61755e-10	1.24454e-09	13.2222
23532	0.71644	8.41553	6.51876	1.7295e-10	1.32949e-09	13.157
10230	-0.756829	5.55303	-6.51666	1.75197e-10	1.34556e-09	13.1445
645	-0.607316	10.4166	-6.51384	1.7826e-10	1.36787e-09	13.1276
23	0.260859	10.6971	6.51179	1.80526e-10	1.38403e-09	13.1153
3425	-0.374841	9.01145	-6.50837	1.84351e-10	1.4121e-09	13.0949
57147	-0.501997	8.6911	-6.50628	1.86725e-10	1.42902e-09	13.0824
23200	0.425123	8.34972	6.506	1.87056e-10	1.43029e-09	13.0807
8801	-0.376706	9.98439	-6.50371	1.897e-10	1.44923e-09	13.067
58504	0.635004	7.05283	6.50295	1.90584e-10	1.45374e-09	13.0625
2820	-0.396277	7.97352	-6.50291	1.90627e-10	1.45374e-09	13.0623
898	0.749098	8.16089	6.49737	1.97214e-10	1.50265e-09	13.0292
7832	-0.444425	10.4515	-6.49238	2.03337e-10	1.54794e-09	12.9994
11135	0.600312	8.10319	6.48831	2.08471e-10	1.58479e-09	12.9752
1857	0.265489	9.89815	6.48825	2.08545e-10	1.58479e-09	12.9748
3188	-0.432742	9.69023	-6.48658	2.10685e-10	1.59965e-09	12.9649
8775	-0.357767	10.2602	-6.4858	2.11697e-10	1.60593e-09	12.9602
5029	-0.846773	5.89169	-6.48561	2.11948e-10	1.60642e-09	12.9591
241	0.634326	10.3773	6.47807	2.21944e-10	1.68071e-09	12.9142
5523	0.317319	9.22565	6.4759	2.24914e-10	1.70171e-09	12.9013
4151	-0.422899	9.90258	-6.47395	2.27614e-10	1.72063e-09	12.8897
967	-0.317869	13.4563	-6.47333	2.2847e-10	1.7256e-09	12.886
2752	-0.421387	13.1677	-6.47281	2.29194e-10	1.72956e-09	12.8829
80303	-0.687418	12.0159	-6.47224	2.29992e-10	1.73406e-09	12.8796
2564	0.789853	8.12819	6.46105	2.46259e-10	1.8551e-09	12.813
866	-1.07066	7.43557	-6.45866	2.49877e-10	1.88071e-09	12.7988
9071	0.498774	8.5983	6.45616	2.53716e-10	1.90795e-09	12.784
7263	-0.898084	8.72162	-6.45144	2.6112e-10	1.96191e-09	12.756
6362	1.06198	8.49086	6.45103	2.61772e-10	1.96511e-09	12.7536
549	-0.30389	9.17777	-6.45043	2.62742e-10	1.97068e-09	12.75
4360	0.62903	8.30632	6.44995	2.6351e-10	1.97472e-09	12.7472
468	0.260087	12.5836	6.44787	2.66862e-10	1.99812e-09	12.7348
6692	-0.703967	9.81143	-6.44267	2.7545e-10	2.06064e-09	12.704
116984	0.437063	8.0874	6.43439	2.89673e-10	2.16516e-09	12.655
7414	0.411797	11.7204	6.43185	2.94183e-10	2.19697e-09	12.64
440	0.561583	9.21609	6.42872	2.99848e-10	2.23735e-09	12.6214
4118	0.529402	8.26246	6.42849	3.00258e-10	2.23847e-09	12.6201
22974	0.542425	9.8818	6.42781	3.01501e-10	2.24507e-09	12.6161
3820	0.755253	8.16662	6.42772	3.01662e-10	2.24507e-09	12.6156
102465667	0.326395	10.1495	6.42749	3.02085e-10	2.24629e-09	12.6142
1730	0.32443	8.56456	6.42651	3.03892e-10	2.25778e-09	12.6084
3754	-0.822341	6.39791	-6.42584	3.05137e-10	2.26508e-09	12.6044
526	0.365022	10.6255	6.4236	3.09319e-10	2.29416e-09	12.5912
1808	0.702807	9.94018	6.42326	3.09958e-10	2.29693e-09	12.5892
3590	0.648334	7.63857	6.41746	3.21057e-10	2.37714e-09	12.5549
3451	0.402829	9.26456	6.4158	3.243e-10	2.3991e-09	12.5452
11326	0.586875	9.11489	6.41464	3.26607e-10	2.4141e-09	12.5383
4595	0.286527	9.36259	6.40938	3.37177e-10	2.4901e-09	12.5073
10768	-0.278034	11.2055	-6.40317	3.50124e-10	2.58351e-09	12.4706
10725	0.32652	9.12542	6.40051	3.55799e-10	2.62315e-09	12.455
332	0.406405	9.88633	6.3993	3.58412e-10	2.64016e-09	12.4479
10205	0.642648	7.64001	6.39899	3.59091e-10	2.64291e-09	12.446
25780	0.824845	5.58859	6.39809	3.61044e-10	2.65502e-09	12.4407
4005	0.543134	9.30991	6.39695	3.63541e-10	2.67111e-09	12.434
27299	0.696848	8.74529	6.3949	3.68097e-10	2.7023e-09	12.4219
5783	-0.61748	7.3025	-6.3935	3.71221e-10	2.72292e-09	12.4137
102466616	0.347059	9.08528	6.39248	3.73524e-10	2.73749e-09	12.4077
23329	-0.545978	7.68247	-6.38887	3.81766e-10	2.79552e-09	12.3865
4598	-0.660567	6.78131	-6.38829	3.83113e-10	2.80302e-09	12.383
2770	0.668507	6.97199	6.38759	3.84738e-10	2.81252e-09	12.3789
7850	0.87102	6.67236	6.38654	3.87174e-10	2.82794e-09	12.3728
4131	0.607505	9.29349	6.38522	3.90276e-10	2.84819e-09	12.365
6491	0.352103	8.48009	6.38462	3.91688e-10	2.85608e-09	12.3615
6217	0.311338	14.7391	6.38432	3.92413e-10	2.85896e-09	12.3597
8790	-0.339738	8.39556	-6.38145	3.99282e-10	2.90656e-09	12.3428
6119	-0.396907	10.0778	-6.37944	4.04143e-10	2.93947e-09	12.331
4052	0.588277	9.19146	6.37842	4.06646e-10	2.95519e-09	12.325
6699	0.545824	7.7411	6.37631	4.11852e-10	2.99051e-09	12.3127
29114	0.388363	8.67111	6.37256	4.21294e-10	3.0565e-09	12.2906
100507472	-0.951505	8.2379	-6.37123	4.24685e-10	3.07852e-09	12.2828
6188	0.345449	14.9073	6.37047	4.26641e-10	3.09011e-09	12.2784
3755	0.943972	5.21576	6.36959	4.28893e-10	3.10382e-09	12.2732
1234	0.724249	8.16412	6.36691	4.35879e-10	3.15174e-09	12.2575
10656	0.830668	7.96405	6.36402	4.43564e-10	3.20463e-09	12.2405
11010	0.544114	9.46093	6.36346	4.45039e-10	3.2126e-09	12.2373
5675	0.435786	8.89918	6.3579	4.60218e-10	3.3194e-09	12.2047
5269	-0.347228	10.6312	-6.35775	4.60639e-10	3.31967e-09	12.2038
4128	-0.823816	8.63636	-6.35372	4.71948e-10	3.39834e-09	12.1802
10769	-0.857573	8.77585	-6.34925	4.84822e-10	3.48814e-09	12.154
7498	0.35183	9.05531	6.34453	4.98768e-10	3.58549e-09	12.1264
1201	-0.332076	10.1603	-6.34359	5.01598e-10	3.60284e-09	12.1209
912	0.586678	6.75882	6.34247	5.04988e-10	3.62418e-09	12.1144
10797	0.405005	10.9993	6.34149	5.07968e-10	3.64254e-09	12.1087
31	-0.853346	9.10579	-6.33827	5.17893e-10	3.71064e-09	12.0899
3263	-0.777549	6.97683	-6.33807	5.18507e-10	3.71196e-09	12.0887
1213	-0.364663	13.0299	-6.32987	5.44694e-10	3.8962e-09	12.0408
1475	0.777119	9.69843	6.32426	5.63331e-10	4.02619e-09	12.0081
7105	0.484645	9.91302	6.32317	5.67009e-10	4.04913e-09	12.0018
56	0.318915	8.77206	6.3205	5.76176e-10	4.11063e-09	11.9862
9158	-0.306392	10.5971	-6.32038	5.76572e-10	4.11063e-09	11.9855
54677	-0.522709	9.2404	-6.31876	5.82195e-10	4.1473e-09	11.9761
6170	0.303378	15.4596	6.31837	5.83577e-10	4.15372e-09	11.9737
1590	-0.504718	5.7705	-6.318	5.84872e-10	4.15952e-09	11.9716
2074	0.248684	8.44936	6.31778	5.85653e-10	4.16165e-09	11.9703
91647	-0.609891	7.43808	-6.31484	5.96042e-10	4.23199e-09	11.9532
4758	-0.41156	9.61543	-6.31412	5.98619e-10	4.24681e-09	11.949
8310	-0.363127	8.76355	-6.31264	6.03937e-10	4.28102e-09	11.9404
23350	0.311064	10.3505	6.30813	6.20473e-10	4.39464e-09	11.9141
11122	-0.760751	7.60999	-6.30551	6.30291e-10	4.46052e-09	11.8989
11176	-0.341576	8.79588	-6.30322	6.38971e-10	4.51825e-09	11.8856
8985	0.343647	10.5874	6.30297	6.39942e-10	4.52142e-09	11.8841
9652	-0.276855	8.65863	-6.3008	6.48294e-10	4.57669e-09	11.8715
59344	0.399705	9.04571	6.30059	6.49105e-10	4.57868e-09	11.8703
6402	0.826125	9.66944	6.30003	6.51288e-10	4.59033e-09	11.867
9833	0.700007	9.45739	6.2993	6.54124e-10	4.60656e-09	11.8628
26092	-0.279555	10.5267	-6.29748	6.61293e-10	4.65327e-09	11.8522
6813	-0.499328	9.03179	-6.29454	6.73012e-10	4.73188e-09	11.8351
9371	-0.240717	9.64648	-6.29049	6.89488e-10	4.84378e-09	11.8116
2359	0.503543	8.43037	6.28902	6.95562e-10	4.88249e-09	11.8031
2053	-0.904781	6.68205	-6.28817	6.99106e-10	4.90338e-09	11.7981
1836	0.526582	8.55367	6.28557	7.1002e-10	4.97589e-09	11.7831
6891	0.403327	8.9861	6.28472	7.13621e-10	4.99708e-09	11.7782
9533	0.249352	9.52599	6.28431	7.15373e-10	5.0053e-09	11.7758
25816	0.467725	9.25323	6.27913	7.37824e-10	5.1582e-09	11.7457
2254	0.704811	7.30472	6.27814	7.42214e-10	5.18471e-09	11.74
9140	-0.329021	9.59183	-6.27208	7.69491e-10	5.37091e-09	11.7049
3066	0.483626	10.3835	6.27156	7.71891e-10	5.38332e-09	11.7019
23522	-0.337808	9.84233	-6.26775	7.89573e-10	5.5022e-09	11.6799
8609	0.319847	9.79341	6.26455	8.04786e-10	5.60369e-09	11.6613
4125	0.350346	10.2732	6.26225	8.15844e-10	5.67612e-09	11.648
3938	0.406578	8.65663	6.26119	8.21014e-10	5.7075e-09	11.6419
5266	1.21679	6.25271	6.26075	8.23165e-10	5.71786e-09	11.6394
10920	-0.248246	10.6177	-6.257	8.41745e-10	5.83772e-09	11.6177
23120	0.349051	9.40935	6.25699	8.41771e-10	5.83772e-09	11.6176
6522	-0.870886	7.24584	-6.25681	8.42692e-10	5.83942e-09	11.6166
435	-0.358538	8.95044	-6.25411	8.56338e-10	5.92924e-09	11.601
2210	0.441762	9.01248	6.25116	8.71477e-10	6.02923e-09	11.5839
3029	-0.398959	9.46215	-6.25054	8.74695e-10	6.04665e-09	11.5804
3109	0.474061	10.4927	6.24643	8.96287e-10	6.19097e-09	11.5567
3985	0.331467	9.92319	6.24186	9.20942e-10	6.35619e-09	11.5303
909	0.407181	8.80279	6.23995	9.31444e-10	6.42355e-09	11.5193
10929	0.261925	10.6335	6.23638	9.51349e-10	6.55559e-09	11.4987
6194	0.351309	15.2789	6.2362	9.524e-10	6.5576e-09	11.4976
23635	-0.369695	8.58065	-6.2353	9.57459e-10	6.58719e-09	11.4925
283450	-0.279133	9.32321	-6.23471	9.60806e-10	6.60497e-09	11.4891
23228	0.764017	7.08307	6.23355	9.67467e-10	6.64548e-09	11.4824
9894	-0.721198	6.57945	-6.2317	9.78101e-10	6.71319e-09	11.4718
10144	0.387077	9.18286	6.22887	9.94689e-10	6.82163e-09	11.4554
875	0.700053	7.9876	6.22242	1.0334e-09	7.08149e-09	11.4183
27036	0.562378	7.53959	6.22227	1.03431e-09	7.0821e-09	11.4175
56950	0.364448	10.2837	6.22105	1.04179e-09	7.12767e-09	11.4105
126393	0.396945	8.74146	6.21962	1.05067e-09	7.18278e-09	11.4022
23122	-0.331484	8.58814	-6.21823	1.05935e-09	7.23635e-09	11.3942
7045	0.66354	10.6021	6.21728	1.0653e-09	7.26602e-09	11.3888
10257	0.757716	6.79929	6.21727	1.06537e-09	7.26602e-09	11.3887
2995	0.775038	10.3055	6.21547	1.07676e-09	7.33791e-09	11.3784
928	-0.535922	12.2967	-6.21472	1.08154e-09	7.36467e-09	11.3741
9043	0.258695	9.52366	6.21392	1.08668e-09	7.39384e-09	11.3695
4214	-0.785849	6.99343	-6.21356	1.08901e-09	7.4039e-09	11.3674
2064	-0.750959	6.48289	-6.21222	1.09766e-09	7.45686e-09	11.3597
3622	-0.309011	8.93449	-6.2118	1.10038e-09	7.46944e-09	11.3573
1521	0.810059	6.23224	6.20772	1.12721e-09	7.64556e-09	11.3339
10487	0.287293	12.5403	6.20541	1.14269e-09	7.74453e-09	11.3207
7048	0.492826	9.82395	6.20465	1.14787e-09	7.77348e-09	11.3163
112	-0.374352	9.63976	-6.20316	1.15801e-09	7.83602e-09	11.3077
4017	0.672967	9.11106	6.20156	1.16897e-09	7.904e-09	11.2986
23014	-0.282217	10.0648	-6.20111	1.17212e-09	7.91914e-09	11.296
254394	0.41278	8.52179	6.20079	1.17428e-09	7.92753e-09	11.2942
9519	0.378045	8.71334	6.19939	1.18402e-09	7.98435e-09	11.2861
6518	0.356938	9.00857	6.19932	1.18454e-09	7.98435e-09	11.2857
6662	0.568558	10.5531	6.19629	1.20588e-09	8.12187e-09	11.2684
6403	0.421661	9.28677	6.19521	1.21363e-09	8.16765e-09	11.2622
22881	0.587072	7.49621	6.19109	1.24344e-09	8.36182e-09	11.2386
339287	-0.375988	10.6245	-6.18746	1.27033e-09	8.53599e-09	11.2178
54504	0.651019	8.53513	6.1865	1.27755e-09	8.57786e-09	11.2123
6942	0.30948	9.9222	6.18537	1.28606e-09	8.62827e-09	11.2058
6432	0.259617	11.465	6.17963	1.33025e-09	8.91784e-09	11.173
10663	0.391315	7.85653	6.17582	1.36048e-09	9.1134e-09	11.1512
79158	0.350482	9.50965	6.17451	1.37095e-09	9.17643e-09	11.1438
5420	0.558353	9.76555	6.17388	1.37605e-09	9.20344e-09	11.1401
6626	0.25245	10.6975	6.17347	1.37937e-09	9.21856e-09	11.1378
25924	-0.898977	5.20282	-6.17286	1.38434e-09	9.24459e-09	11.1343
10955	-0.284445	11.3412	-6.17205	1.39098e-09	9.28179e-09	11.1297
25841	0.360549	8.56369	6.17078	1.40135e-09	9.34378e-09	11.1224
7682	0.327511	10.6822	6.17003	1.40754e-09	9.37784e-09	11.1182
7298	0.592539	11.4174	6.16988	1.40877e-09	9.37878e-09	11.1173
57149	-0.286717	9.835	-6.16958	1.41126e-09	9.38815e-09	11.1156
23509	-0.577295	7.41025	-6.16789	1.42541e-09	9.475e-09	11.1059
3119	0.608539	13.0272	6.16479	1.45158e-09	9.64153e-09	11.0882
6376	0.809464	7.42921	6.16309	1.46616e-09	9.73092e-09	11.0785
10629	0.277715	8.74983	6.16252	1.4711e-09	9.7562e-09	11.0753
8685	0.829016	5.70727	6.16123	1.48227e-09	9.82276e-09	11.0679
9474	0.309635	10.0306	6.15975	1.49518e-09	9.90072e-09	11.0595
3595	0.826084	5.86522	6.15863	1.50503e-09	9.95833e-09	11.0531
9094	-0.489952	6.58039	-6.15849	1.50624e-09	9.95871e-09	11.0523
84656	0.576263	8.91298	6.15751	1.51499e-09	1.00089e-08	11.0467
2212	0.5814	9.24957	6.15509	1.53664e-09	1.01442e-08	11.0329
4171	0.429341	10.317	6.15449	1.54207e-09	1.01723e-08	11.0295
207	-0.470677	9.67019	-6.14975	1.58551e-09	1.04508e-08	11.0025
9520	-0.313485	10.0972	-6.14634	1.61753e-09	1.06537e-08	10.9831
94009	-1.10413	7.86206	-6.14373	1.64243e-09	1.08095e-08	10.9683
5192	-0.602289	8.40767	-6.14262	1.65312e-09	1.08716e-08	10.962
85458	-0.760692	7.18171	-6.13906	1.68795e-09	1.10923e-08	10.9417
8439	0.348838	9.54376	6.13857	1.69279e-09	1.11156e-08	10.939
79026	-0.477702	11.3439	-6.13813	1.69721e-09	1.11302e-08	10.9364
80184	-0.464482	7.32275	-6.13809	1.69759e-09	1.11302e-08	10.9362
5984	0.379851	10.0882	6.13163	1.76302e-09	1.15505e-08	10.8995
240	0.606762	9.23272	6.12827	1.79794e-09	1.17703e-08	10.8804
23080	-0.314396	9.4861	-6.12201	1.86497e-09	1.21999e-08	10.8449
4064	0.585077	7.44039	6.12008	1.88607e-09	1.23286e-08	10.834
5775	0.272187	9.48305	6.11989	1.88821e-09	1.23333e-08	10.8329
1659	-0.872992	6.87019	-6.11472	1.946e-09	1.27012e-08	10.8036
3662	0.431224	8.15467	6.1126	1.97024e-09	1.28423e-08	10.7916
1901	0.529551	8.1326	6.11257	1.9706e-09	1.28423e-08	10.7914
1959	0.641464	7.84818	6.10786	2.02548e-09	1.319e-08	10.7647
2182	0.71695	6.30058	6.10768	2.0276e-09	1.31939e-08	10.7637
3696	0.471292	7.0472	6.10732	2.03182e-09	1.32114e-08	10.7617
6526	0.489359	9.42476	6.10443	2.06642e-09	1.34263e-08	10.7453
10513	-0.39087	9.38538	-6.10395	2.07211e-09	1.34532e-08	10.7426
3105	0.532227	14.666	6.10375	2.07457e-09	1.3459e-08	10.7415
9918	0.400681	8.93359	6.09759	2.15036e-09	1.39403e-08	10.7067
259197	0.581833	7.36434	6.09263	2.21335e-09	1.43378e-08	10.6786
9053	-0.727814	9.12749	-6.09181	2.22387e-09	1.43953e-08	10.674
684	-0.893938	11.0487	-6.09	2.24746e-09	1.45371e-08	10.6638
4435	-0.865266	5.80551	-6.08782	2.27616e-09	1.47071e-08	10.6515
11314	0.54694	8.85003	6.08774	2.27715e-09	1.47071e-08	10.6511
3290	0.486943	8.05682	6.08202	2.35421e-09	1.51934e-08	10.6188
1536	0.44343	8.91488	6.08125	2.36467e-09	1.52496e-08	10.6144
6047	-0.298259	10.2341	-6.08106	2.3673e-09	1.52551e-08	10.6134
57037	-0.2742	9.79353	-6.07985	2.38406e-09	1.53517e-08	10.6065
1112	0.399634	9.83245	6.07685	2.426e-09	1.56102e-08	10.5896
55353	0.588328	12.5834	6.07524	2.44874e-09	1.57448e-08	10.5805
2180	0.659209	10.044	6.06963	2.52981e-09	1.62539e-08	10.5489
4233	0.32056	9.19487	6.06896	2.53965e-09	1.63019e-08	10.5452
1975	-0.32727	12.0354	-6.06886	2.54104e-09	1.63019e-08	10.5446
6787	-0.35226	8.36348	-6.06863	2.54449e-09	1.63119e-08	10.5433
8021	0.258752	9.75775	6.06791	2.55517e-09	1.63682e-08	10.5392
4976	0.205501	9.86451	6.06777	2.55712e-09	1.63686e-08	10.5385
6374	0.802412	6.69388	6.06709	2.5673e-09	1.64216e-08	10.5347
9702	0.391794	9.19371	6.06638	2.5779e-09	1.64772e-08	10.5307
9326	-0.214576	10.0459	-6.06142	2.65306e-09	1.69451e-08	10.5028
5915	0.415069	8.26165	6.06072	2.66384e-09	1.70014e-08	10.4988
9450	0.381105	9.81026	6.05995	2.6757e-09	1.70645e-08	10.4945
8407	0.518511	12.2364	6.05863	2.69623e-09	1.71828e-08	10.4871
3695	0.8431	6.29555	6.05394	2.77049e-09	1.7643e-08	10.4607
6230	0.33306	12.9234	6.05183	2.80461e-09	1.78471e-08	10.4489
1610	0.293292	8.838	6.04934	2.84517e-09	1.80919e-08	10.4349
93474	0.644237	6.78774	6.04897	2.85125e-09	1.81173e-08	10.4329
23473	-0.413714	8.68497	-6.04556	2.90805e-09	1.84646e-08	10.4137
26175	-0.371873	8.77171	-6.04511	2.91573e-09	1.84998e-08	10.4112
10095	0.400152	11.7026	6.04435	2.92845e-09	1.85669e-08	10.4069
55973	-0.504555	8.23246	-6.04389	2.93631e-09	1.86031e-08	10.4043
5601	-0.589173	9.18485	-6.04332	2.94604e-09	1.86511e-08	10.4011
10516	0.759142	8.20747	6.04233	2.96296e-09	1.87445e-08	10.3956
27044	0.249772	10.6277	6.04167	2.97428e-09	1.88023e-08	10.3919
9641	0.310207	9.21834	6.03879	3.02417e-09	1.91037e-08	10.3757
2907	-0.367486	9.9885	-6.03482	3.09419e-09	1.95318e-08	10.3535
11113	0.301014	9.6346	6.03318	3.12371e-09	1.97038e-08	10.3443
102724985	-0.259137	11.2715	-6.03145	3.15499e-09	1.98865e-08	10.3346
2358	0.639981	7.57544	6.02881	3.20349e-09	2.01775e-08	10.3198
4642	-0.953018	6.64797	-6.02781	3.2219e-09	2.02787e-08	10.3143
3123	0.561157	13.2005	6.02684	3.24002e-09	2.0378e-08	10.3088
7072	0.267088	10.3647	6.02648	3.2467e-09	2.04051e-08	10.3068
22845	-0.292651	8.95554	-6.02028	3.36492e-09	2.11328e-08	10.2721
5698	0.542536	10.5995	6.01324	3.50414e-09	2.19912e-08	10.2328
471	-0.228735	11.0136	-6.01186	3.5321e-09	2.21505e-08	10.2251
115207	0.690235	9.45597	6.00874	3.59599e-09	2.25349e-08	10.2077
8420	0.302174	8.09097	6.00712	3.62984e-09	2.27305e-08	10.1986
4680	-0.99429	10.1073	-6.00657	3.64126e-09	2.27855e-08	10.1956
5730	0.74185	9.32403	6.00612	3.65074e-09	2.28283e-08	10.193
1954	-0.701134	6.41044	-6.00368	3.70224e-09	2.31336e-08	10.1795
29775	-0.451996	8.94088	-6.00222	3.73346e-09	2.33119e-08	10.1713
81931	0.416159	8.71259	6.00181	3.74231e-09	2.33503e-08	10.169
185	-0.793365	8.73028	-6.00135	3.75227e-09	2.33887e-08	10.1664
6232	0.309438	15.2984	6.00127	3.75387e-09	2.33887e-08	10.166
7305	0.623456	10.9137	5.99764	3.83299e-09	2.38644e-08	10.1458
4782	-0.431214	9.59552	-5.99716	3.84364e-09	2.39136e-08	10.1431
6018	0.257462	9.02386	5.99602	3.86877e-09	2.40526e-08	10.1368
10437	0.609655	11.8832	5.99465	3.89937e-09	2.42254e-08	10.1291
65005	0.349523	10.8501	5.99441	3.9048e-09	2.42417e-08	10.1278
6854	0.34413	8.60309	5.99399	3.9143e-09	2.42833e-08	10.1254
1852	0.420447	7.55453	5.98865	4.036e-09	2.50203e-08	10.0957
7188	-0.44169	9.7077	-5.9868	4.07916e-09	2.52698e-08	10.0854
11151	0.881032	9.20165	5.98623	4.09241e-09	2.53337e-08	10.0823
88	0.347843	8.69421	5.9848	4.126e-09	2.55234e-08	10.0743
10252	0.426104	9.07608	5.98446	4.13425e-09	2.55561e-08	10.0724
7257	-0.285836	9.90252	-5.98268	4.17661e-09	2.57995e-08	10.0625
923	0.549499	8.92872	5.98171	4.1999e-09	2.59249e-08	10.0571
3158	-1.09325	6.66322	-5.9801	4.23868e-09	2.61456e-08	10.0482
965	0.415678	9.06986	5.97745	4.30358e-09	2.6527e-08	10.0335
10654	-0.289836	10.1333	-5.97584	4.3436e-09	2.67546e-08	10.0245
9854	-0.546144	7.3252	-5.97327	4.408e-09	2.7132e-08	10.0102
5229	-0.788375	5.2902	-5.97191	4.44226e-09	2.73234e-08	10.0027
8537	-0.714324	7.25104	-5.96962	4.50084e-09	2.7664e-08	9.99001
26286	0.346436	9.31047	5.9688	4.52212e-09	2.77626e-08	9.98544
26190	-0.28723	9.63714	-5.96863	4.52651e-09	2.77626e-08	9.9845
3003	0.719681	8.47231	5.96863	4.52651e-09	2.77626e-08	9.98449
5321	0.67649	6.60223	5.96232	4.69287e-09	2.87626e-08	9.94949
2952	-1.00931	7.22555	-5.95953	4.76833e-09	2.92044e-08	9.93403
9537	-0.657626	6.80166	-5.95894	4.78442e-09	2.92821e-08	9.93076
8780	0.25854	10.5597	5.95772	4.81792e-09	2.94663e-08	9.92399
648	-0.488994	10.2079	-5.95445	4.90871e-09	3.00003e-08	9.90589
10287	0.290769	9.88119	5.95402	4.92066e-09	3.00522e-08	9.90353
9976	0.644673	9.46357	5.95112	5.00275e-09	3.05319e-08	9.88749
9810	-0.278958	9.64912	-5.94839	5.08148e-09	3.09906e-08	9.87235
2671	-0.420714	8.1727	-5.94608	5.14884e-09	3.13792e-08	9.85958
6146	0.255434	14.6049	5.94171	5.27857e-09	3.21473e-08	9.83546
9322	0.277488	9.35586	5.94129	5.29144e-09	3.21877e-08	9.8331
8581	0.965168	4.81806	5.94125	5.29266e-09	3.21877e-08	9.83287
4148	-0.969143	5.24558	-5.93783	5.39679e-09	3.27979e-08	9.81398
4921	0.616059	7.27929	5.93587	5.45736e-09	3.31427e-08	9.80316
9909	0.346704	9.2706	5.9344	5.50304e-09	3.33967e-08	9.79508
2647	-0.260683	10.5796	-5.9312	5.60439e-09	3.39879e-08	9.77739
10024	0.375541	9.18409	5.93088	5.61474e-09	3.40268e-08	9.7756
23362	-0.876044	8.01968	-5.93028	5.63367e-09	3.41176e-08	9.77234
8514	0.476602	8.41706	5.92715	5.735e-09	3.4707e-08	9.75506
951	0.668619	8.51879	5.92675	5.74805e-09	3.47617e-08	9.75285
84263	-0.468965	8.81603	-5.92603	5.77156e-09	3.48794e-08	9.7489
23165	0.313574	9.34193	5.92548	5.78973e-09	3.49648e-08	9.74585
6373	0.959752	7.55374	5.92527	5.79671e-09	3.49825e-08	9.74468
23307	0.241206	10.0578	5.92421	5.8316e-09	3.51685e-08	9.73886
7586	-0.371237	9.46066	-5.92292	5.87475e-09	3.54041e-08	9.73172
8687	0.361132	8.58072	5.92133	5.92801e-09	3.57001e-08	9.72297
8326	0.561756	5.52687	5.92056	5.95396e-09	3.58315e-08	9.71874
8530	0.631335	8.75922	5.91945	5.99173e-09	3.60337e-08	9.71261
7167	0.346183	12.4496	5.91889	6.01072e-09	3.61228e-08	9.70954
10193	-0.785303	6.37936	-5.91869	6.01778e-09	3.61401e-08	9.7084
8859	-0.500886	8.83247	-5.91848	6.02474e-09	3.61568e-08	9.70728
51324	0.379925	10.1501	5.91411	6.17606e-09	3.70392e-08	9.68323
3135	0.478877	13.1907	5.91236	6.23788e-09	3.7384e-08	9.67358
6632	0.362999	10.6055	5.90874	6.36727e-09	3.81331e-08	9.65368
6224	0.309265	15.1353	5.90732	6.41876e-09	3.84148e-08	9.64587
6280	1.10511	11.3671	5.90494	6.50623e-09	3.89114e-08	9.63276
3093	-0.288854	9.98794	-5.90406	6.53868e-09	3.90784e-08	9.62793
25972	-0.337126	9.97514	-5.89821	6.75912e-09	4.0368e-08	9.5958
6902	-0.24467	11.8729	-5.89546	6.8653e-09	4.09738e-08	9.58069
6355	0.806443	8.28692	5.89299	6.96187e-09	4.15215e-08	9.56715
3493	0.834565	9.26858	5.88985	7.08683e-09	4.22377e-08	9.54991
2021	-0.896439	6.95158	-5.88873	7.13166e-09	4.24526e-08	9.5438
7408	0.274422	9.43976	5.88871	7.13271e-09	4.24526e-08	9.54366
79621	0.377629	9.37966	5.88226	7.3978e-09	4.40001e-08	9.50829
8623	-0.523872	8.50682	-5.88202	7.40776e-09	4.40291e-08	9.50699
116987	-0.349012	9.10678	-5.87873	7.54677e-09	4.48245e-08	9.48898
368	-0.512538	8.14385	-5.86995	7.93029e-09	4.70701e-08	9.44094
100133941	0.693191	14.3213	5.86772	8.03081e-09	4.7634e-08	9.42874
10626	0.304056	9.14136	5.86633	8.09418e-09	4.7977e-08	9.42112
5130	0.204782	9.18215	5.86599	8.1095e-09	4.80349e-08	9.41929
6988	-0.238482	9.9538	-5.86419	8.19225e-09	4.84919e-08	9.40945
11184	0.336126	8.68909	5.86404	8.19907e-09	4.8499e-08	9.40865
84549	0.249303	9.8817	5.86348	8.22524e-09	4.86206e-08	9.40556
10898	0.255985	10.0108	5.8596	8.40698e-09	4.96609e-08	9.38438
6319	-0.701929	11.2334	-5.8572	8.52156e-09	5.03034e-08	9.37127
6157	0.282299	15.4133	5.85595	8.58153e-09	5.06228e-08	9.36448
6452	0.402451	8.80746	5.85496	8.62945e-09	5.08708e-08	9.35908
4236	-0.181619	10.5839	-5.85361	8.69574e-09	5.12267e-08	9.35167
2145	-0.723223	6.62911	-5.84988	8.87991e-09	5.2276e-08	9.33136
4255	-0.336775	8.99558	-5.84911	8.9187e-09	5.24402e-08	9.32714
22880	0.362967	9.8115	5.84908	8.91992e-09	5.24402e-08	9.32701
200315	0.6359	7.78839	5.84454	9.15065e-09	5.376e-08	9.30227
5589	0.243214	11.1501	5.842	9.28255e-09	5.44979e-08	9.2884
24139	-0.323203	9.47527	-5.83556	9.6245e-09	5.64672e-08	9.25336
7020	-0.4426	11.1494	-5.83521	9.64353e-09	5.65405e-08	9.25145
1525	0.629807	10.3347	5.83247	9.79274e-09	5.73764e-08	9.23657
2743	-0.411263	8.12517	-5.82816	1.00328e-08	5.87429e-08	9.21312
10540	-0.44539	9.953	-5.82707	1.00943e-08	5.90633e-08	9.2072
8747	0.333683	8.3215	5.8217	1.04029e-08	6.0828e-08	9.17803
5863	-0.317234	10.9522	-5.82093	1.04479e-08	6.10498e-08	9.17385
51363	-0.505346	9.67764	-5.8207	1.04613e-08	6.10865e-08	9.17261
100527950	-0.282186	9.59165	-5.81644	1.07143e-08	6.25221e-08	9.14946
330	0.613561	7.89585	5.81621	1.07276e-08	6.25573e-08	9.14826
6279	1.22399	12.3323	5.81504	1.07984e-08	6.29274e-08	9.14189
9867	-0.409256	9.63344	-5.81248	1.09541e-08	6.37922e-08	9.12802
2581	-0.30496	9.49616	-5.81235	1.09622e-08	6.37962e-08	9.12731
1955	-0.423096	9.91326	-5.812	1.09835e-08	6.3877e-08	9.12543
8986	0.274526	9.26879	5.81187	1.09915e-08	6.38805e-08	9.12473
28831	0.687266	8.95729	5.81119	1.10339e-08	6.40843e-08	9.12099
5137	0.341433	8.31977	5.80973	1.11245e-08	6.45669e-08	9.11308
5954	0.439086	10.2301	5.80607	1.13543e-08	6.58562e-08	9.09328
5962	0.448174	9.7886	5.80467	1.14436e-08	6.63299e-08	9.08569
6309	-0.440078	9.93928	-5.80356	1.15146e-08	6.66966e-08	9.0797
4688	0.656844	9.29079	5.80319	1.15386e-08	6.67913e-08	9.07768
1662	0.208928	9.61867	5.80048	1.17151e-08	6.77671e-08	9.06299
8671	0.418257	9.42629	5.79894	1.18163e-08	6.8307e-08	9.05465
10849	0.376186	9.24739	5.79782	1.18901e-08	6.86878e-08	9.04862
55556	-0.422172	9.19439	-5.7973	1.19245e-08	6.88406e-08	9.04583
23245	-0.568227	7.12466	-5.7941	1.214e-08	7.00376e-08	9.02849
10507	0.536005	8.66333	5.79336	1.21901e-08	7.02802e-08	9.02449
7511	0.325148	9.70312	5.79248	1.22502e-08	7.05793e-08	9.01974
11309	0.398144	9.33362	5.78618	1.26884e-08	7.30553e-08	8.98571
5906	0.333404	10.425	5.77737	1.33269e-08	7.66805e-08	8.93817
23234	0.271369	10.4074	5.77717	1.3342e-08	7.67165e-08	8.93707
1436	0.424967	9.09056	5.77176	1.37498e-08	7.90087e-08	8.90792
3675	-0.768604	7.43192	-5.77136	1.37803e-08	7.91315e-08	8.90578
4023	0.680179	9.23109	5.77014	1.38744e-08	7.96188e-08	8.89919
100129583	-0.444177	8.18912	-5.76923	1.39449e-08	7.99704e-08	8.89428
10250	0.202834	10.7943	5.76573	1.42188e-08	8.1487e-08	8.87545
254359	-0.418127	8.95017	-5.76516	1.4264e-08	8.16899e-08	8.87238
6448	-0.69336	6.55371	-5.76505	1.42731e-08	8.16899e-08	8.87177
23180	0.491611	10.0676	5.76442	1.43233e-08	8.1923e-08	8.86837
6715	0.623564	8.73895	5.76406	1.43519e-08	8.20324e-08	8.86643
10054	0.342137	10.1123	5.76109	1.45904e-08	8.33405e-08	8.85048
5983	0.315467	9.74408	5.76096	1.46012e-08	8.33475e-08	8.84976
2887	0.406675	9.82072	5.75969	1.47044e-08	8.3881e-08	8.84294
2135	0.29603	9.56252	5.75803	1.4841e-08	8.46043e-08	8.834
5096	-0.286712	9.96295	-5.7579	1.48512e-08	8.4607e-08	8.83333
2746	-0.460622	10.3075	-5.75728	1.49031e-08	8.48464e-08	8.82995
6307	-0.48506	9.76872	-5.75429	1.51522e-08	8.62082e-08	8.8139
11237	0.304754	9.96552	5.75292	1.52679e-08	8.68094e-08	8.80654
839	-0.469437	8.89115	-5.75134	1.5402e-08	8.75143e-08	8.79808
57447	0.640195	10.2191	5.75049	1.54755e-08	8.78738e-08	8.79347
10658	0.244626	10.4841	5.74861	1.56375e-08	8.87354e-08	8.78339
917	0.70261	6.61483	5.748	1.56907e-08	8.89794e-08	8.7801
285282	-0.390289	8.21129	-5.74781	1.57073e-08	8.90149e-08	8.77908
9736	0.404716	10.9606	5.74674	1.58003e-08	8.94833e-08	8.77337
23034	0.425199	8.58238	5.74531	1.59265e-08	9.01388e-08	8.76567
3115	0.59009	11.9373	5.74214	1.62086e-08	9.16758e-08	8.74867
26278	0.492348	7.31762	5.74195	1.6226e-08	9.1714e-08	8.74763
10175	-0.297095	10.8884	-5.7398	1.642e-08	9.2706e-08	8.73613
7555	0.208068	12.2667	5.73977	1.64229e-08	9.2706e-08	8.73596
203068	0.316647	13.3899	5.73889	1.65034e-08	9.30993e-08	8.73123
3851	0.582444	4.89708	5.73657	1.67168e-08	9.42421e-08	8.71879
1121	-0.492986	5.08426	-5.73391	1.69644e-08	9.55755e-08	8.70456
6284	-0.333871	11.3415	-5.73064	1.72748e-08	9.72609e-08	8.68701
7851	0.727968	7.75673	5.72907	1.74257e-08	9.80463e-08	8.6786
329	0.293898	10.8177	5.72531	1.77915e-08	1.0004e-07	8.65849
5746	0.727857	7.02942	5.72322	1.79978e-08	1.01134e-07	8.64734
84193	-0.221085	10.1333	-5.7223	1.80899e-08	1.01586e-07	8.6424
3516	0.234162	11.2474	5.72028	1.82933e-08	1.02661e-07	8.63158
25900	0.364184	8.64091	5.71963	1.83586e-08	1.0296e-07	8.62813
6274	0.647882	6.59584	5.71609	1.87207e-08	1.04923e-07	8.60923
10568	0.603964	7.77858	5.71189	1.91602e-08	1.07317e-07	8.58678
7644	-0.471344	10.7148	-5.71129	1.92244e-08	1.07607e-07	8.58354
7525	0.525002	9.54927	5.70973	1.93899e-08	1.08463e-07	8.57525
3071	0.446994	8.66638	5.70819	1.95559e-08	1.09258e-07	8.567
3927	-0.305926	11.4376	-5.70817	1.95572e-08	1.09258e-07	8.56693
6252	-0.618169	8.21883	-5.70722	1.96601e-08	1.09761e-07	8.56186
6192	0.5533	7.60408	5.70482	1.99218e-08	1.11151e-07	8.54906
5616	0.591321	6.67692	5.70323	2.00976e-08	1.1206e-07	8.54056
9655	0.260224	9.34923	5.70223	2.02091e-08	1.12608e-07	8.53521
5743	0.875987	5.88244	5.70138	2.0304e-08	1.13065e-07	8.53067
5326	0.229497	8.91164	5.69263	2.13054e-08	1.18564e-07	8.4841
1690	0.751031	7.16133	5.6921	2.13677e-08	1.18834e-07	8.48128
5525	-0.276744	10.1658	-5.69163	2.14237e-08	1.1907e-07	8.47874
5756	-0.287974	10.2703	-5.68796	2.18597e-08	1.21415e-07	8.45926
8715	0.680987	6.71135	5.68627	2.20638e-08	1.2247e-07	8.45026
8864	-0.325978	9.63246	-5.68316	2.24449e-08	1.24505e-07	8.4337
8570	0.289353	9.98903	5.68297	2.24685e-08	1.24556e-07	8.43268
359	0.375903	8.8628	5.68066	2.2755e-08	1.26064e-07	8.42042
171017	0.266007	9.96197	5.68027	2.28039e-08	1.26254e-07	8.41835
8445	0.395941	8.23826	5.68004	2.28324e-08	1.26331e-07	8.41714
9679	0.267445	10.0027	5.67835	2.30461e-08	1.27431e-07	8.40813
11321	0.332246	10.0005	5.67746	2.31582e-08	1.27969e-07	8.40343
941	0.313088	8.85435	5.67719	2.31933e-08	1.28082e-07	8.40197
3918	0.553132	8.54643	5.67385	2.36226e-08	1.30369e-07	8.38423
81569	0.702953	6.50179	5.67259	2.37855e-08	1.31184e-07	8.37758
7130	0.54423	8.44357	5.67246	2.38026e-08	1.31195e-07	8.37689
55631	0.283363	9.19617	5.67138	2.39437e-08	1.31889e-07	8.37117
19	0.329783	9.07595	5.67116	2.39728e-08	1.31965e-07	8.36999
23593	0.379431	11.7056	5.67104	2.39888e-08	1.31969e-07	8.36935
8028	0.23675	8.65702	5.66654	2.45883e-08	1.35181e-07	8.34548
952	0.547486	8.30362	5.66612	2.46447e-08	1.35405e-07	8.34326
9467	0.422257	10.2342	5.66572	2.46987e-08	1.35616e-07	8.34114
9783	0.33291	8.22922	5.66522	2.47676e-08	1.35907e-07	8.33845
205	0.430834	9.74702	5.66417	2.49094e-08	1.36599e-07	8.33293
1363	-0.890507	8.37823	-5.66115	2.53259e-08	1.38795e-07	8.31689
5434	-0.320827	9.91281	-5.6608	2.53738e-08	1.38969e-07	8.31506
10269	-0.254201	11.4011	-5.64912	2.70491e-08	1.48051e-07	8.25323
6416	-0.285464	9.19571	-5.64593	2.75255e-08	1.50563e-07	8.23635
7284	-0.329979	11.4457	-5.64536	2.76112e-08	1.50937e-07	8.23334
567	0.391677	15.2206	5.64232	2.80729e-08	1.53363e-07	8.21731
51663	0.202631	10.961	5.64157	2.81892e-08	1.53902e-07	8.21331
1453	-0.333258	10.1613	-5.63813	2.87235e-08	1.56719e-07	8.19516
2110	-0.39822	7.7841	-5.63751	2.882e-08	1.57128e-07	8.19191
57104	-0.425106	8.54505	-5.63742	2.88346e-08	1.57128e-07	8.19142
946	0.356147	9.23957	5.63661	2.89619e-08	1.57722e-07	8.18716
6857	-0.507966	8.97528	-5.63559	2.91235e-08	1.58502e-07	8.18178
22918	0.45544	9.80315	5.63382	2.94075e-08	1.59947e-07	8.1724
3308	-0.27641	10.2907	-5.63348	2.94613e-08	1.60139e-07	8.17063
5201	-0.220257	9.48379	-5.63196	2.97067e-08	1.61372e-07	8.16261
3122	0.644557	12.4382	5.63127	2.98183e-08	1.61876e-07	8.15899
9263	0.477432	8.94094	5.62906	3.018e-08	1.63737e-07	8.14733
950	-0.282261	10.1148	-5.62665	3.05797e-08	1.65801e-07	8.13461
8900	0.540985	7.44492	5.62392	3.10367e-08	1.68174e-07	8.12026
5191	-0.299165	9.15027	-5.62137	3.1471e-08	1.7042e-07	8.10683
23500	0.338406	8.69776	5.62029	3.16572e-08	1.71321e-07	8.10113
23598	-0.263171	9.45834	-5.61885	3.19068e-08	1.72564e-07	8.09354
22836	-0.50526	9.85653	-5.61755	3.21331e-08	1.73679e-07	8.0867
5075	0.473277	7.82936	5.61425	3.27155e-08	1.76717e-07	8.06934
10154	0.432359	9.10366	5.6115	3.32076e-08	1.79263e-07	8.05491
10267	-0.662085	8.50264	-5.60647	3.4129e-08	1.84122e-07	8.02845
9057	0.310391	9.43239	5.60493	3.44155e-08	1.85552e-07	8.02037
7840	0.325913	10.0772	5.60432	3.4529e-08	1.86048e-07	8.01719
22899	0.307946	8.69581	5.60416	3.45605e-08	1.86102e-07	8.01631
7390	-0.26182	9.27802	-5.60348	3.4687e-08	1.86667e-07	8.01277
5168	0.463936	8.6049	5.60141	3.50793e-08	1.8866e-07	8.0019
10480	0.295951	11.158	5.60086	3.51845e-08	1.89109e-07	7.99901
1780	0.511202	8.01744	5.60022	3.53065e-08	1.89646e-07	7.99566
5689	0.219213	12.6403	5.59665	3.59973e-08	1.93237e-07	7.97694
3684	0.454911	9.02422	5.59453	3.64147e-08	1.95356e-07	7.96579
100290481	1.07607	12.4193	5.59398	3.65229e-08	1.95815e-07	7.96292
29966	-0.423538	8.15036	-5.59056	3.7208e-08	1.99365e-07	7.94496
7779	-0.392547	10.038	-5.58976	3.7369e-08	2.00103e-07	7.94079
766	0.358665	8.80476	5.58855	3.76156e-08	2.013e-07	7.93443
9619	-0.408164	8.50818	-5.58838	3.76498e-08	2.01358e-07	7.93355
9267	0.356598	8.87559	5.58765	3.77981e-08	2.01926e-07	7.92976
858	0.509529	8.59999	5.58763	3.78028e-08	2.01926e-07	7.92964
23036	0.42972	9.40139	5.5868	3.79732e-08	2.02711e-07	7.92529
10867	-0.623221	6.82695	-5.58646	3.80438e-08	2.02963e-07	7.9235
5255	-0.629522	7.9217	-5.58557	3.82272e-08	2.03815e-07	7.91885
6827	-0.382768	10.1352	-5.5852	3.83038e-08	2.04098e-07	7.91691
54471	0.201711	9.3619	5.58238	3.88938e-08	2.07071e-07	7.90214
10288	0.834828	7.97641	5.5823	3.89096e-08	2.07071e-07	7.90175
90338	0.412219	10.8993	5.57958	3.9488e-08	2.1002e-07	7.88749
3052	0.202318	9.87229	5.57885	3.96427e-08	2.10713e-07	7.88371
171023	0.220965	9.69137	5.57837	3.97458e-08	2.11131e-07	7.8812
411	0.422834	7.62295	5.5772	4.00002e-08	2.12352e-07	7.87503
3604	0.395424	7.83837	5.57588	4.02847e-08	2.13731e-07	7.86819
10714	0.256325	9.38874	5.57405	4.06864e-08	2.1573e-07	7.8586
10799	0.275095	9.24189	5.57284	4.0953e-08	2.17011e-07	7.85228
3887	1.27457	6.8634	5.56868	4.1886e-08	2.21819e-07	7.83052
6142	0.332432	14.598	5.56658	4.23621e-08	2.24203e-07	7.8196
55559	0.28452	8.8276	5.56472	4.27903e-08	2.26331e-07	7.80988
6820	-0.303832	8.52584	-5.56391	4.29778e-08	2.27183e-07	7.80565
10061	0.222149	9.80946	5.56347	4.30802e-08	2.27586e-07	7.80335
3937	0.771312	8.29746	5.55992	4.39147e-08	2.31852e-07	7.78482
3835	-0.228876	8.99145	-5.55749	4.44936e-08	2.34631e-07	7.77216
64149	-0.919797	5.85509	-5.55748	4.44952e-08	2.34631e-07	7.77213
7464	-0.492461	7.90109	-5.55671	4.46817e-08	2.35471e-07	7.76809
26035	-0.608932	7.29523	-5.55399	4.53403e-08	2.38796e-07	7.75395
1861	-0.285713	9.54645	-5.55181	4.5878e-08	2.41481e-07	7.74256
351	0.507028	11.1046	5.5507	4.61539e-08	2.42785e-07	7.73677
3055	0.564426	9.01266	5.54774	4.68945e-08	2.46531e-07	7.72139
10577	0.347231	11.7295	5.54734	4.69967e-08	2.46918e-07	7.71929
3460	0.251463	11.3203	5.54678	4.7138e-08	2.4751e-07	7.71639
25864	-0.24403	9.11032	-5.5462	4.7285e-08	2.48131e-07	7.71338
5724	0.380749	9.41152	5.54418	4.78026e-08	2.50696e-07	7.70286
26229	-0.595735	5.97984	-5.5405	4.87586e-08	2.55554e-07	7.68373
11200	0.398303	8.43182	5.53612	4.99225e-08	2.61496e-07	7.66095
92346	0.413643	8.49258	5.53483	5.0269e-08	2.63103e-07	7.65426
81688	0.232806	10.856	5.53475	5.02902e-08	2.63103e-07	7.65386
4706	-0.215892	12.5021	-5.52881	5.19212e-08	2.71472e-07	7.62303
1514	0.510762	10.4782	5.52673	5.25046e-08	2.74357e-07	7.61224
25998	-0.377646	8.68219	-5.5257	5.27951e-08	2.75708e-07	7.60691
27000	0.321408	9.89014	5.52482	5.30472e-08	2.76738e-07	7.6023
6155	0.237081	14.5846	5.52478	5.30563e-08	2.76738e-07	7.60214
8567	-0.333938	9.03894	-5.52396	5.32909e-08	2.77794e-07	7.59788
26191	0.764067	6.0675	5.52235	5.37536e-08	2.80037e-07	7.58953
10962	0.41634	9.53244	5.52048	5.42971e-08	2.82698e-07	7.57981
2357	0.687544	9.71781	5.52005	5.44205e-08	2.8317e-07	7.57762
8395	0.434245	8.12159	5.51949	5.45849e-08	2.83855e-07	7.57471
23683	0.799945	7.06238	5.51744	5.51901e-08	2.86829e-07	7.56406
57819	0.23101	9.51811	5.51436	5.6109e-08	2.9143e-07	7.54811
2937	-0.28829	9.94988	-5.51344	5.63836e-08	2.9268e-07	7.5434
3720	0.219013	10.0579	5.51303	5.65095e-08	2.93158e-07	7.54124
7535	0.692498	6.64196	5.51253	5.66617e-08	2.93771e-07	7.53864
5360	0.814785	8.5092	5.51175	5.68979e-08	2.94819e-07	7.53463
3430	-0.423149	9.58114	-5.51107	5.71067e-08	2.95724e-07	7.53109
126299	-0.687305	5.88707	-5.50838	5.79344e-08	2.99758e-07	7.51719
5786	-0.289236	8.86228	-5.50828	5.79655e-08	2.99758e-07	7.51668
23291	-0.227268	9.42031	-5.5082	5.79896e-08	2.99758e-07	7.51627
274	0.381196	9.48543	5.50551	5.88318e-08	3.03929e-07	7.50235
1366	-0.565766	10.1714	-5.50448	5.91553e-08	3.05418e-07	7.49705
11170	0.451282	8.19607	5.50436	5.91945e-08	3.05438e-07	7.49641
896	0.312578	10.27	5.50316	5.95766e-08	3.07226e-07	7.4902
9324	0.339901	11.6749	5.49918	6.08566e-08	3.1364e-07	7.46967
25809	-0.532372	7.66701	-5.4988	6.09832e-08	3.14105e-07	7.46767
2813	-0.513087	8.76983	-5.49774	6.13295e-08	3.15701e-07	7.4622
5678	0.32573	8.76365	5.49734	6.14588e-08	3.16178e-07	7.46017
10097	0.235304	11.9372	5.49533	6.21233e-08	3.19407e-07	7.44978
3223	-0.424474	10.0242	-5.49512	6.21925e-08	3.19573e-07	7.44871
4627	0.327924	10.3172	5.49276	6.29811e-08	3.23433e-07	7.43654
9749	0.361304	8.94502	5.49153	6.33994e-08	3.25387e-07	7.43015
939	0.544432	8.40772	5.48606	6.52754e-08	3.34817e-07	7.402
5411	-0.243772	12.9643	-5.4859	6.53313e-08	3.34905e-07	7.40117
1869	0.245471	8.67935	5.48463	6.57779e-08	3.36995e-07	7.39459
4956	0.40425	7.70046	5.48294	6.63728e-08	3.39841e-07	7.3859
23137	0.315327	8.64716	5.48158	6.68569e-08	3.42117e-07	7.37888
9046	0.613106	7.51393	5.48089	6.71024e-08	3.43171e-07	7.37535
1429	-0.340067	9.77854	-5.47938	6.76443e-08	3.45737e-07	7.36758
8520	-0.284379	9.76924	-5.47882	6.78459e-08	3.46563e-07	7.36471
10229	-0.223585	9.22663	-5.47746	6.83424e-08	3.48893e-07	7.35767
10485	0.451213	8.6918	5.47663	6.86454e-08	3.50233e-07	7.3534
404672	-0.273653	10.3516	-5.47584	6.89339e-08	3.51498e-07	7.34935
10016	-0.275014	10.7448	-5.47521	6.91663e-08	3.52417e-07	7.3461
3159	0.548071	9.7285	5.47513	6.91956e-08	3.52417e-07	7.34569
10129	-0.588053	7.98769	-5.47383	6.96755e-08	3.54543e-07	7.33902
23401	0.271288	9.48233	5.47377	6.96974e-08	3.54543e-07	7.33872
11330	0.357824	8.11518	5.47367	6.9736e-08	3.54543e-07	7.33818
5158	-0.599892	5.30362	-5.46959	7.12662e-08	3.6211e-07	7.31723
23041	-0.230967	9.66774	-5.46167	7.43357e-08	3.77484e-07	7.27653
10972	-0.267628	11.7385	-5.45791	7.58364e-08	3.84879e-07	7.25723
4682	-0.205384	9.3346	-5.4561	7.65669e-08	3.88358e-07	7.24798
6285	0.88051	5.38348	5.45527	7.69067e-08	3.89853e-07	7.24371
11230	-0.543768	8.32218	-5.45509	7.69803e-08	3.89998e-07	7.24278
3705	-0.300522	10.5588	-5.4539	7.74679e-08	3.92238e-07	7.23669
4437	-0.283581	8.18384	-5.45016	7.90223e-08	3.99874e-07	7.21752
7529	-0.318856	10.661	-5.44851	7.97178e-08	4.03157e-07	7.20906
7027	0.323643	10.6116	5.44438	8.14834e-08	4.11846e-07	7.18792
3902	0.712352	5.99741	5.44364	8.1804e-08	4.13225e-07	7.18413
9945	0.400904	8.31249	5.44245	8.23205e-08	4.15591e-07	7.17805
80256	0.260389	9.32717	5.44221	8.24273e-08	4.15888e-07	7.1768
6451	-0.578654	11.7529	-5.44147	8.27492e-08	4.17184e-07	7.17304
5076	-0.63332	7.21145	-5.4414	8.27807e-08	4.17184e-07	7.17267
84726	-0.67548	8.98336	-5.43898	8.3851e-08	4.22332e-07	7.16028
9312	0.448304	7.94485	5.43826	8.41704e-08	4.23693e-07	7.15661
6202	0.284002	13.967	5.43736	8.45734e-08	4.25475e-07	7.152
23708	0.570752	7.84487	5.43369	8.62302e-08	4.33557e-07	7.13328
10602	0.307699	8.26425	5.43274	8.66653e-08	4.35492e-07	7.12842
9235	1.0319	7.43318	5.43196	8.70257e-08	4.37049e-07	7.12442
100616403	-0.277659	10.5412	-5.42908	8.83603e-08	4.43494e-07	7.10973
5607	-0.478559	7.73432	-5.42839	8.86872e-08	4.44877e-07	7.10617
9802	-0.324059	12.2129	-5.4275	8.91029e-08	4.46702e-07	7.10166
9443	-0.201043	9.21988	-5.42541	9.00955e-08	4.51417e-07	7.09097
715	0.647516	9.93905	5.42492	9.03263e-08	4.52311e-07	7.0885
5800	0.460071	13.2696	5.42475	9.04113e-08	4.52475e-07	7.08759
6241	0.447317	10.214	5.42437	9.059e-08	4.53107e-07	7.08569
4090	-0.367522	7.9212	-5.42403	9.0755e-08	4.5367e-07	7.08393
5803	0.569094	6.79541	5.42375	9.08894e-08	4.5408e-07	7.0825
2213	0.632258	8.10501	5.42354	9.09896e-08	4.54318e-07	7.08144
11027	0.453243	8.40608	5.42304	9.12304e-08	4.55257e-07	7.07889
10090	0.283167	7.99166	5.42213	9.1672e-08	4.57197e-07	7.07423
2651	0.727272	6.23772	5.41669	9.43452e-08	4.70258e-07	7.0465
26048	-0.269043	8.70938	-5.41603	9.467e-08	4.71605e-07	7.04319
54939	-0.29684	9.63308	-5.41494	9.52179e-08	4.74061e-07	7.03762
652	-0.548772	5.06085	-5.41457	9.54046e-08	4.74718e-07	7.03573
51112	-0.710104	7.59445	-5.41325	9.60697e-08	4.77752e-07	7.02903
3537	1.12378	12.8135	5.40672	9.94416e-08	4.94236e-07	6.99575
51704	0.811316	8.80949	5.40573	9.99609e-08	4.96532e-07	6.99072
56905	0.229678	8.93718	5.40475	1.00478e-07	4.98812e-07	6.98575
23092	0.287528	8.59388	5.40373	1.01019e-07	5.01213e-07	6.98056
2619	1.14383	7.4445	5.40201	1.01939e-07	5.05487e-07	6.97182
9183	0.220663	9.68557	5.39924	1.03435e-07	5.12612e-07	6.95777
9095	0.65243	6.15663	5.39581	1.05325e-07	5.21677e-07	6.94031
5900	0.255015	10.3034	5.3899	1.08647e-07	5.37824e-07	6.91035
23294	0.240851	9.15552	5.38932	1.08979e-07	5.39158e-07	6.90741
22847	0.341922	8.68593	5.38831	1.0956e-07	5.41723e-07	6.90228
23208	0.307455	8.25351	5.38699	1.10327e-07	5.45203e-07	6.89556
9091	-0.311046	8.07191	-5.38524	1.11344e-07	5.49711e-07	6.8867
3176	-0.520354	9.37785	-5.38517	1.11386e-07	5.49711e-07	6.88634
4237	0.789996	8.79264	5.38509	1.1143e-07	5.49711e-07	6.88596
1809	0.543452	9.11842	5.38436	1.11859e-07	5.51513e-07	6.88226
8502	-0.293845	9.8284	-5.38349	1.12373e-07	5.53735e-07	6.87783
28937	0.95197	9.76227	5.38033	1.14254e-07	5.6268e-07	6.86182
3492	0.705559	8.14917	5.37915	1.14966e-07	5.65867e-07	6.85583
5509	-0.400818	8.29393	-5.37827	1.15494e-07	5.68143e-07	6.85141
9765	-0.502706	8.14925	-5.37635	1.16665e-07	5.73578e-07	6.84168
23074	-0.600079	7.09501	-5.37568	1.17075e-07	5.74991e-07	6.8383
6928	0.367496	8.7329	5.37567	1.17086e-07	5.74991e-07	6.83821
5095	-0.362415	7.66058	-5.37452	1.17794e-07	5.78138e-07	6.8324
8721	-0.251135	11.4285	-5.37176	1.19508e-07	5.86222e-07	6.81846
149603	-0.24384	11.0934	-5.37114	1.19902e-07	5.87819e-07	6.81529
9776	0.234911	10.254	5.37016	1.20515e-07	5.90488e-07	6.81038
6169	0.258663	15.0049	5.36858	1.21519e-07	5.95072e-07	6.80237
5565	0.252068	8.67679	5.36374	1.24639e-07	6.09744e-07	6.77793
80086	0.365563	8.11955	5.36372	1.24656e-07	6.09744e-07	6.7778
90480	-0.82956	7.14571	-5.36264	1.25359e-07	6.12833e-07	6.77238
3813	0.51317	6.65079	5.36115	1.26342e-07	6.17293e-07	6.76484
1063	0.476215	9.62009	5.36088	1.2652e-07	6.17812e-07	6.76349
9133	0.489576	9.59694	5.36067	1.26659e-07	6.18141e-07	6.76243
23423	-0.301635	10.9824	-5.35958	1.27383e-07	6.21326e-07	6.75693
100506403	-0.5736	9.73418	-5.35764	1.28685e-07	6.27321e-07	6.74713
6482	-0.858628	7.22029	-5.35455	1.30782e-07	6.37187e-07	6.73154
7726	0.177089	9.75224	5.35433	1.30932e-07	6.37302e-07	6.73044
7095	-0.233486	11.0952	-5.3543	1.30953e-07	6.37302e-07	6.73028
6513	0.325059	10.3931	5.3532	1.31711e-07	6.40627e-07	6.72472
11167	0.7366	10.7013	5.35122	1.33081e-07	6.4693e-07	6.71474
3273	0.524197	7.87284	5.35063	1.33489e-07	6.48545e-07	6.7118
9912	0.27993	8.4777	5.34733	1.35813e-07	6.59336e-07	6.69516
4363	0.254031	9.75433	5.34726	1.35862e-07	6.59336e-07	6.6948
1880	0.610832	7.28877	5.34542	1.37175e-07	6.65332e-07	6.68554
4664	0.388237	9.06996	5.34518	1.37345e-07	6.65783e-07	6.68434
2100	0.38291	7.583	5.34273	1.39116e-07	6.73992e-07	6.67199
9266	-0.222258	9.06974	-5.34196	1.39675e-07	6.7632e-07	6.66812
3448	0.403454	8.20066	5.34035	1.40858e-07	6.81669e-07	6.65999
157680	-0.322508	9.00536	-5.33892	1.41908e-07	6.86367e-07	6.65283
84271	0.193621	10.2519	5.33771	1.42809e-07	6.90336e-07	6.64673
5639	-0.443037	7.79055	-5.33619	1.43944e-07	6.95433e-07	6.6391
6480	0.496689	10.0641	5.33278	1.46528e-07	7.07523e-07	6.62195
109	0.240064	9.07312	5.32968	1.48913e-07	7.18637e-07	6.60639
8417	0.260427	9.81896	5.3284	1.49915e-07	7.23072e-07	6.59992
79774	-0.667315	5.78355	-5.32561	1.52104e-07	7.3322e-07	6.58595
102465133	0.251984	9.46053	5.32492	1.52654e-07	7.35462e-07	6.58247
2646	0.344494	7.72499	5.32456	1.52939e-07	7.36274e-07	6.58068
9732	0.411865	7.92533	5.32449	1.52993e-07	7.36274e-07	6.58034
54838	-0.257148	10.4865	-5.32398	1.53398e-07	7.37814e-07	6.57779
3993	-0.357881	9.33848	-5.32301	1.54178e-07	7.4115e-07	6.5729
1470	-0.56608	6.63263	-5.32165	1.55276e-07	7.46015e-07	6.56606
5571	-0.237899	9.95781	-5.31809	1.5818e-07	7.59543e-07	6.54821
7159	0.376174	8.99976	5.31735	1.58786e-07	7.62031e-07	6.54452
25759	-0.451638	8.78533	-5.3149	1.60826e-07	7.71395e-07	6.53222
6144	0.286931	14.8286	5.31338	1.62094e-07	7.77045e-07	6.52465
100652777	-0.481677	7.61291	-5.31283	1.62559e-07	7.78841e-07	6.52189
6229	0.23578	15.1186	5.3096	1.65317e-07	7.91617e-07	6.50568
25842	0.287382	9.09553	5.30884	1.6597e-07	7.94306e-07	6.50188
440138	-0.197743	9.80688	-5.30669	1.67826e-07	8.02744e-07	6.49116
25976	-0.248323	9.81258	-5.30571	1.68688e-07	8.06419e-07	6.48623
2268	0.625452	8.39345	5.30392	1.70259e-07	8.1348e-07	6.4773
3805	0.397453	8.12896	5.30239	1.71613e-07	8.19498e-07	6.46966
10762	0.248739	10.1117	5.30174	1.72194e-07	8.21818e-07	6.4664
2811	0.295727	9.0313	5.30098	1.72875e-07	8.24612e-07	6.4626
4643	0.376558	7.98365	5.30009	1.73674e-07	8.27967e-07	6.45816
7307	0.310686	11.5629	5.2991	1.74567e-07	8.31765e-07	6.45322
6990	-0.234597	10.8167	-5.29864	1.74988e-07	8.33314e-07	6.4509
4507	0.298989	9.24485	5.29786	1.75697e-07	8.3623e-07	6.447
1287	-0.604971	8.7451	-5.29741	1.76106e-07	8.37714e-07	6.44476
60676	0.262759	9.26502	5.29701	1.76475e-07	8.39009e-07	6.44274
5371	0.229922	9.04503	5.29513	1.78201e-07	8.46748e-07	6.43337
701	0.369148	9.04447	5.2947	1.78601e-07	8.48182e-07	6.43121
6263	0.339362	7.3843	5.29326	1.79936e-07	8.54054e-07	6.42403
10227	-0.484164	9.02816	-5.29091	1.82138e-07	8.6403e-07	6.41231
23127	0.303297	8.2326	5.27867	1.94046e-07	9.20014e-07	6.35131
10219	0.27068	8.98977	5.27798	1.94741e-07	9.22807e-07	6.34786
8214	-0.312096	9.81033	-5.27762	1.95108e-07	9.24039e-07	6.34605
56061	-0.242924	8.65522	-5.27443	1.9835e-07	9.3888e-07	6.33017
5230	0.270649	12.8202	5.27239	2.00443e-07	9.48266e-07	6.32006
3344	0.308642	7.75189	5.27011	2.02815e-07	9.58965e-07	6.30873
6235	0.2733	14.7837	5.2696	2.0336e-07	9.61013e-07	6.30615
4133	0.512816	7.05009	5.26837	2.04647e-07	9.66571e-07	6.30007
9734	0.490253	7.55693	5.26537	2.07844e-07	9.80726e-07	6.28514
81025	-0.365852	8.87785	-5.26534	2.07871e-07	9.80726e-07	6.28501
10912	-0.539489	7.97803	-5.26406	2.09253e-07	9.86708e-07	6.27863
2592	0.275808	8.76614	5.26373	2.09609e-07	9.87848e-07	6.27699
4036	-0.660587	8.13332	-5.2616	2.11924e-07	9.98214e-07	6.26641
5080	0.605397	5.86006	5.26135	2.12191e-07	9.98926e-07	6.2652
2953	-0.796355	6.12982	-5.26117	2.12387e-07	9.99048e-07	6.26431
23086	0.259064	9.3245	5.26108	2.12487e-07	9.99048e-07	6.26386
9771	0.240732	8.81787	5.26101	2.12563e-07	9.99048e-07	6.26351
66008	-0.248899	9.66604	-5.26089	2.12697e-07	9.99135e-07	6.26291
27445	-0.36994	8.1264	-5.25938	2.14363e-07	1.00641e-06	6.25539
892	0.253448	11.117	5.25737	2.16594e-07	1.01633e-06	6.24542
699	0.502409	8.28562	5.25507	2.19177e-07	1.0279e-06	6.234
9498	-0.769197	5.44712	-5.25299	2.21536e-07	1.0384e-06	6.2237
5631	0.239684	10.3385	5.25068	2.24178e-07	1.05021e-06	6.21228
26034	0.559532	6.90121	5.24927	2.25818e-07	1.05732e-06	6.20526
222658	0.236574	9.47096	5.24902	2.26111e-07	1.05812e-06	6.20401
26133	-0.272635	8.78636	-5.24866	2.26527e-07	1.05949e-06	6.20224
85453	0.649542	9.95262	5.24826	2.26989e-07	1.06108e-06	6.20028
5649	0.53144	7.25926	5.24796	2.27344e-07	1.06216e-06	6.19878
90410	-0.267849	9.85767	-5.2476	2.27761e-07	1.06354e-06	6.19701
6457	0.375461	8.59871	5.24222	2.3415e-07	1.09279e-06	6.17037
222	-0.65048	9.23123	-5.24158	2.34921e-07	1.09551e-06	6.16721
6166	-0.302351	11.936	-5.24153	2.34988e-07	1.09551e-06	6.16693
51449	-0.574083	7.92345	-5.24142	2.35118e-07	1.09553e-06	6.1664
2288	-0.325569	11.3393	-5.24099	2.3563e-07	1.09732e-06	6.1643
23710	0.465166	9.60135	5.23956	2.37378e-07	1.10487e-06	6.15719
22985	-0.424249	8.35795	-5.23676	2.40809e-07	1.12023e-06	6.14337
3796	0.201981	9.07658	5.23572	2.42099e-07	1.12519e-06	6.13823
23102	0.227951	9.61485	5.23569	2.42135e-07	1.12519e-06	6.13809
1240	0.307043	8.05474	5.2352	2.42749e-07	1.12744e-06	6.13564
5160	0.254085	10.7298	5.23452	2.43597e-07	1.13077e-06	6.13229
7171	0.337415	10.5335	5.23161	2.47264e-07	1.14718e-06	6.1179
27236	-0.270494	8.90214	-5.23142	2.47509e-07	1.1477e-06	6.11695
973	0.528168	8.50071	5.23117	2.47825e-07	1.14855e-06	6.11572
4034	0.296852	9.21894	5.23092	2.48133e-07	1.14936e-06	6.11452
10902	-0.231768	10.2153	-5.23064	2.48498e-07	1.15043e-06	6.11311
56848	-0.480829	6.00682	-5.22963	2.49783e-07	1.15576e-06	6.10815
9784	-0.580683	8.72867	-5.22879	2.50859e-07	1.16012e-06	6.10401
8569	0.20915	9.91473	5.2284	2.51367e-07	1.16185e-06	6.10206
9973	-0.529147	8.42058	-5.22754	2.52475e-07	1.16635e-06	6.09783
4179	-0.272373	11.0846	-5.22635	2.54017e-07	1.17285e-06	6.09196
5706	-0.346412	9.85863	-5.22588	2.54641e-07	1.1751e-06	6.0896
1102	0.455541	8.20491	5.22552	2.55107e-07	1.17662e-06	6.08784
56910	0.201196	11.6361	5.22478	2.56072e-07	1.18044e-06	6.08421
91543	0.651907	8.67078	5.22429	2.56719e-07	1.18279e-06	6.08178
545	0.26131	9.27117	5.2233	2.58025e-07	1.18818e-06	6.07689
10280	0.298258	9.57897	5.22159	2.60291e-07	1.19798e-06	6.06847
1803	0.496921	7.58338	5.22124	2.60764e-07	1.19951e-06	6.06673
4249	0.237992	10.0711	5.2211	2.60953e-07	1.19975e-06	6.06603
10278	0.59613	9.08236	5.21908	2.63663e-07	1.21156e-06	6.05609
719	0.422581	9.07465	5.21536	2.68728e-07	1.23418e-06	6.03777
6883	-0.680325	6.93001	-5.21373	2.70982e-07	1.24387e-06	6.02973
2059	-0.447435	9.37623	-5.21232	2.72945e-07	1.25221e-06	6.02278
8760	-0.337397	9.18877	-5.21202	2.7336e-07	1.25346e-06	6.02132
2591	0.742918	8.91489	5.21047	2.75542e-07	1.26279e-06	6.01367
23277	0.278737	9.82165	5.20791	2.79173e-07	1.27841e-06	6.00107
23576	-0.40349	10.6074	-5.20785	2.79246e-07	1.27841e-06	6.00081
9787	0.505915	8.30624	5.20612	2.81732e-07	1.28911e-06	5.99228
4358	-0.671099	7.94093	-5.2057	2.82344e-07	1.29123e-06	5.99019
2219	0.547544	8.64503	5.20519	2.83075e-07	1.29356e-06	5.98771
6737	0.243499	9.67604	5.20514	2.83153e-07	1.29356e-06	5.98744
22943	0.548178	8.08491	5.20062	2.89752e-07	1.32278e-06	5.96527
3718	0.285726	9.68964	5.20056	2.89854e-07	1.32278e-06	5.96493
22874	-0.523482	5.60536	-5.19947	2.91461e-07	1.3294e-06	5.95961
10232	1.18749	4.63751	5.1989	2.92309e-07	1.33257e-06	5.95681
5813	-0.274291	9.78029	-5.19647	2.95967e-07	1.34814e-06	5.94484
3221	-0.328211	9.31995	-5.19642	2.96036e-07	1.34814e-06	5.94462
3507	0.992976	9.75006	5.19613	2.9648e-07	1.34945e-06	5.94318
9658	-0.377798	7.51867	-5.1948	2.98495e-07	1.35791e-06	5.93666
283459	-0.220419	11.3882	-5.19464	2.98736e-07	1.35829e-06	5.93588
7301	0.398415	8.26667	5.19374	3.00105e-07	1.3638e-06	5.93148
6749	0.230552	9.88972	5.19356	3.00394e-07	1.36404e-06	5.93056
8317	0.339199	9.03258	5.1935	3.00474e-07	1.36404e-06	5.9303
776	-0.304494	7.99546	-5.19332	3.00748e-07	1.36457e-06	5.92942
11015	0.413148	10.07	5.19116	3.04082e-07	1.37897e-06	5.91881
29909	0.738343	6.43668	5.1905	3.05109e-07	1.3829e-06	5.91557
28951	0.430984	9.19131	5.18772	3.09465e-07	1.40191e-06	5.90193
9863	-0.401346	7.90436	-5.18647	3.11431e-07	1.41008e-06	5.89584
7514	0.223622	11.4015	5.18637	3.11601e-07	1.41011e-06	5.89531
5869	-0.182926	9.87852	-5.1841	3.15214e-07	1.42572e-06	5.88422
9020	0.425622	8.30585	5.18387	3.15592e-07	1.42668e-06	5.88306
23600	-0.259482	8.47679	-5.18251	3.1778e-07	1.43582e-06	5.87641
10575	0.26184	12.6458	5.17938	3.22891e-07	1.45815e-06	5.86106
8161	-0.418793	8.68712	-5.17756	3.25892e-07	1.47093e-06	5.85216
5594	0.2447	9.9301	5.17651	3.27624e-07	1.47798e-06	5.84706
1131	0.697814	6.25527	5.17503	3.30102e-07	1.48773e-06	5.83981
7940	0.560832	9.0059	5.17502	3.30128e-07	1.48773e-06	5.83974
84975	-0.177267	9.54867	-5.17186	3.35472e-07	1.51102e-06	5.82429
2961	0.297584	9.41327	5.17007	3.38533e-07	1.52402e-06	5.81555
3858	-0.299915	11.4306	-5.16895	3.40469e-07	1.53193e-06	5.81006
3148	0.434335	11.0544	5.16714	3.43602e-07	1.54523e-06	5.80125
10488	-0.291018	9.86671	-5.16647	3.44784e-07	1.54974e-06	5.79795
2956	0.247146	10.4579	5.16566	3.46206e-07	1.55532e-06	5.79399
10336	-0.241825	9.57564	-5.16398	3.49168e-07	1.56781e-06	5.78579
1477	-0.497326	7.90842	-5.16346	3.5009e-07	1.57114e-06	5.78325
9738	-0.422232	8.36706	-5.1626	3.51612e-07	1.57715e-06	5.77908
10549	0.320455	11.7401	5.16165	3.53315e-07	1.58397e-06	5.77443
22895	0.365263	7.61888	5.16123	3.54078e-07	1.58623e-06	5.77236
27032	0.271461	9.74983	5.16117	3.54187e-07	1.58623e-06	5.77206
9470	0.259464	10.1325	5.15892	3.58236e-07	1.60353e-06	5.76113
1629	0.294591	12.1311	5.15863	3.58778e-07	1.60513e-06	5.75968
22796	-0.205004	10.2091	-5.15652	3.62631e-07	1.62153e-06	5.7494
23196	-0.224867	12.4874	-5.15587	3.63825e-07	1.62602e-06	5.74624
28973	-0.269804	9.69598	-5.15504	3.65368e-07	1.63208e-06	5.74217
9112	-0.263615	10.019	-5.15403	3.67226e-07	1.6392e-06	5.73729
4983	0.621186	13.2774	5.15397	3.67343e-07	1.6392e-06	5.73698
23015	0.480199	9.76426	5.15261	3.6988e-07	1.64967e-06	5.73036
2346	0.674849	6.92359	5.15138	3.722e-07	1.65917e-06	5.72435
10298	-0.544693	8.76007	-5.15036	3.74125e-07	1.66689e-06	5.71939
3613	0.660534	9.08709	5.1461	3.8228e-07	1.70235e-06	5.69865
26065	0.203129	9.99466	5.14443	3.85527e-07	1.71592e-06	5.69051
5152	0.693418	5.40672	5.14335	3.87641e-07	1.72444e-06	5.68525
1081	-0.893177	7.09352	-5.14322	3.87895e-07	1.72469e-06	5.68462
10738	0.269286	9.12782	5.14111	3.92051e-07	1.74227e-06	5.67437
7753	0.20325	8.62577	5.14091	3.92442e-07	1.74311e-06	5.67342
6885	0.257005	9.44193	5.14046	3.93345e-07	1.74623e-06	5.6712
6005	0.331246	9.18375	5.1395	3.95263e-07	1.75384e-06	5.66653
10385	0.218801	9.34269	5.1391	3.96049e-07	1.75642e-06	5.66462
3745	0.385792	7.60614	5.1385	3.97261e-07	1.7609e-06	5.66168
5742	0.268424	9.17637	5.13553	4.03274e-07	1.78664e-06	5.64723
650	0.547706	6.97162	5.13512	4.04112e-07	1.78943e-06	5.64523
961	0.347943	11.3621	5.13435	4.05686e-07	1.79548e-06	5.6415
23197	-0.203802	9.77483	-5.13244	4.09601e-07	1.81188e-06	5.63226
4001	0.428365	8.54629	5.13168	4.11181e-07	1.81794e-06	5.62856
91754	-0.251218	9.45643	-5.12894	4.16906e-07	1.84231e-06	5.61526
7110	0.309313	10.3828	5.12678	4.21476e-07	1.86156e-06	5.60478
6929	0.314347	10.0546	5.12649	4.22095e-07	1.86334e-06	5.60337
10102	-0.284459	9.27212	-5.12182	4.32153e-07	1.90676e-06	5.58073
11119	0.347608	9.32039	5.12126	4.33376e-07	1.91118e-06	5.57801
3080	0.367183	7.91636	5.12042	4.35217e-07	1.91833e-06	5.57393
2517	-0.386435	10.3296	-5.12022	4.35659e-07	1.9193e-06	5.57296
10291	0.167517	10.656	5.11959	4.37044e-07	1.92442e-06	5.56991
3939	0.228979	13.7952	5.11721	4.42317e-07	1.94665e-06	5.55837
7705	0.261995	10.5709	5.11672	4.43393e-07	1.95039e-06	5.55604
8786	-0.544645	6.62367	-5.11622	4.44515e-07	1.95433e-06	5.55361
4818	1.1646	6.79533	5.11532	4.46532e-07	1.9622e-06	5.54926
23230	0.257622	8.60514	5.11023	4.58116e-07	2.01208e-06	5.52464
4601	0.346651	10.9047	5.10986	4.58974e-07	2.01483e-06	5.52284
23013	0.185297	9.97101	5.10949	4.59836e-07	2.01758e-06	5.52103
7265	-0.414659	9.29967	-5.10866	4.61765e-07	2.02502e-06	5.51701
3801	0.42902	7.89409	5.10781	4.63726e-07	2.03259e-06	5.51293
8576	-0.456648	8.04473	-5.10766	4.64096e-07	2.03318e-06	5.51217
6727	-0.201852	13.0438	-5.10633	4.67202e-07	2.04575e-06	5.50576
4354	0.536422	9.03444	5.10455	4.71408e-07	2.06312e-06	5.49714
374291	-0.253511	9.6067	-5.10293	4.75254e-07	2.0789e-06	5.48933
1358	0.266424	8.93933	5.10251	4.76261e-07	2.08226e-06	5.4873
57834	-0.512267	3.65311	-5.10235	4.76627e-07	2.0828e-06	5.48656
90627	-0.493836	8.08381	-5.10192	4.77658e-07	2.08626e-06	5.48448
9638	0.352894	8.20129	5.1013	4.79158e-07	2.09175e-06	5.48147
9261	-0.271472	10.7705	-5.10076	4.80463e-07	2.09639e-06	5.47885
3106	0.453871	14.7938	5.09997	4.82374e-07	2.10366e-06	5.47504
27303	0.327225	8.4272	5.09968	4.83085e-07	2.1057e-06	5.47362
25775	0.338337	8.8141	5.09946	4.83601e-07	2.10689e-06	5.47259
2841	0.720203	6.89577	5.09922	4.842e-07	2.10844e-06	5.4714
341	0.42953	10.7587	5.09879	4.85244e-07	2.11192e-06	5.46933
9969	-0.329937	10.1396	-5.09554	4.93217e-07	2.14554e-06	5.45367
7849	0.280158	10.9302	5.0953	4.93825e-07	2.14711e-06	5.45248
131544	0.436517	8.47529	5.09291	4.99779e-07	2.1712e-06	5.44097
2114	0.391402	8.09725	5.09287	4.99867e-07	2.1712e-06	5.4408
6429	0.182038	10.4037	5.09271	5.00272e-07	2.17186e-06	5.44002
9820	-0.74384	6.05473	-5.09161	5.03036e-07	2.18277e-06	5.43472
943	0.335335	8.03368	5.08913	5.09348e-07	2.20905e-06	5.42274
23204	-0.262249	11.9031	-5.08585	5.17784e-07	2.24451e-06	5.40695
795	-0.711555	4.84142	-5.08539	5.18976e-07	2.24855e-06	5.40474
3269	0.465435	7.78315	5.08457	5.21099e-07	2.25662e-06	5.40082
2153	0.489911	7.60062	5.08337	5.24249e-07	2.26912e-06	5.39503
5587	0.32808	7.53055	5.08213	5.27525e-07	2.28216e-06	5.38904
[truncated: 2,304 more rows]
